# Supplementary material for: Cell Senescence-Related Pathways Are Enriched in Breast Cancer Patients With Late Toxicity After Radiotherapy and Low Radiation-Induced Lymphocyte Apoptosis
Source: Front Oncol. 2022 May 24;12:825703. doi: 10.3389/fonc.2022.825703 (PMC9170959; doi:10.3389/fonc.2022.825703)
Supplement: Supplementary file 2 [file Table_1.xlsx]

## Sheet: Supplementary Table 1
Supplementary Table 1. Basal gene expression: late toxicity vs non-toxicity
Affymetrix.ID	Gene.Symbol	Entrez	logFC	AveExpr	t	P.Value	adj.P.Val	B	X1.CT	X2.CT	X3.CT	X4.CNT	X5.CT	X6.CNT	X7.CNT	X8.CNT	X9.CT	X10.CT	X11.CNT	X12.CNT	X13.CNT	X14.CT	X15.CT	X16.CNT	X17.CT	X18.CNT	X19.CNT	X20.CT
3221543	CDC26	246184	-0,39062453045642	8,16217494915863	-3,31733152115829	0,00287615015970824	0,999912091014564	-3,24273179263532	7,617969747721	7,71215436522949	8,19508641597495	8,32208811923402	7,93549151596068	8,4694649848477	8,21238282787759	8,39879861431267	7,51125046570868	7,97190751358249	8,49363804453484	8,57036219051596	8,23678702016566	8,44070722656229	8,1644793736019	7,98730946997457	8,35782612258068	8,46266640486875	8,42137446753663	7,76175409238205
3256590	PAPSS2	9060	0,629059450992932	8,88683383039805	3,23236519137236	0,00353837446153401	0,999912091014564	-3,30243978519559	8,38637901144546	8,87253332771277	9,05512924661243	8,40235346037854	8,87136719535988	8,13235823442745	8,1260419091598	7,83527205987661	9,10696978333044	9,59725942604332	9,06993855002193	8,77673467941158	9,38077277061577	9,68202076697013	9,33540157748102	8,43032244877155	9,44240368701545	9,26333007148747	8,30591686486513	9,66417153697424
2788926	NR3C2	4306	-0,298949543460403	7,47299947129001	-3,15329209871669	0,00428541475730553	0,999912091014564	-3,35804780373789	7,4204958334086	7,09974666509368	7,26532367403264	7,46753487090514	7,51256816665322	8,1306208431507	7,5867903780745	7,59358600071376	7,36370387767057	7,26461987230891	7,59714259832856	7,5303380168943	7,47967719282662	7,31472429572668	7,5400625033682	7,63896866227012	7,06695100933049	7,44268969080046	7,75739417623793	7,38705109800505
2950199	PSMB8	5696	-0,31684187619363	8,14646845351079	-3,05978535000583	0,00536548203455646	0,999912091014564	-3,42378670595695	8,14294755127183	7,9031124509523	8,37585820605799	8,2242926849473	7,83219428513002	8,51840925053299	8,28392613009008	8,66066323937881	8,14715600488305	7,80086202732654	7,94351996072504	8,42053611011272	8,25434212420435	8,03052103429698	7,87800550123164	8,25900442183851	7,7453266775411	7,99901685477306	8,48518313947322	8,0244914154483
2384268	HIST3H2BB	128312	-0,323443780057309	7,49548572133692	-3,02436236908806	0,00583928723882212	0,999912091014564	-3,44866791430268	7,3101566496009	7,23534675008811	7,19857259995935	7,28822929559365	7,60582505738319	8,32286966615	7,54884490839931	7,71156226673923	7,31108539421378	7,34282570706783	7,406273875471	7,55247028446232	7,79392515091523	7,37357897102758	7,18162027983507	7,72368462051425	7,22966590450804	7,62327548243778	7,60094056297296	7,54896099939876
3204680	SIT1	27240	-0,534364446684537	8,34529497673749	-2,99756078446268	0,00622413428548178	0,999912091014564	-3,46748038493513	8,26864331142214	7,66274190786582	8,42015423051147	8,17341995508119	8,24353131335511	9,92759415024086	8,66054276256267	8,45912021057044	7,86991456379762	7,99680335696647	8,35310677958048	8,56744457623288	8,25261991405195	8,32562494673693	8,24446287387253	8,3883984593124	7,82400155130461	8,14806679395577	9,19445839920892	7,9252494781195
3642572	SNRNP25	79622	0,29245570080473	9,07308291973872	2,98565589567697	0,0064027529844867	0,999912091014564	-3,47583236826296	9,1196937357629	9,39856563921174	9,25138746210157	9,03082217880254	8,9382564646263	8,96272001747955	9,21648581340228	8,62481558394196	9,21685486729052	9,29622733409283	8,55829480899916	8,91906821031061	9,26015704275951	9,30097640330152	9,38263326084618	8,79964885864565	9,11542783678971	9,07618515971512	8,82035301930723	9,17308469738759
3625234	RSL24D1	51187	-0,291242228968501	8,14070247153538	-2,97247398420213	0,00660624514994028	0,999912091014564	-3,48507687632722	7,92145389532432	7,76205305399518	7,9508404961744	8,06049911112598	8,14393404829101	8,74842843587296	8,34169600961007	8,36124557418157	7,66357535825925	8,12833334639757	8,30893873282703	8,2390923992855	8,14190812042947	8,20095877687988	8,17087155388532	8,063285405317	7,98756197087512	8,18395288083431	8,41418919071241	8,02123107042923
2878622	TAF7	6879	-0,297347321959371	7,88841904407656	-2,94730168554594	0,00701211752654495	0,999912091014564	-3,50271945532931	7,82214667201037	7,49870727526315	7,7103397742666	7,90458244849717	7,51576630101925	8,46811076400957	8,17992219511387	7,95690314907546	7,85008278453149	8,0746774454404	7,87027018549956	7,83852756006796	7,98186358072262	7,67954224747919	7,63710630426296	7,84379667849028	7,87448956594483	7,95586578777844	8,3710847013075	7,7345954607505
3068519	BMT2	154743	-0,346077853289867	8,97527965645758	-2,93964062631044	0,00714029275948158	0,999912091014564	-3,5080858377781	8,64915062235047	8,70049228731584	8,66094875183695	9,01569721511146	8,9916013934936	9,55476631985505	9,23102093867091	9,14738792864615	9,02593027387276	9,08716157074722	8,87169158910204	9,3204214557079	9,21227734784739	8,7417291510496	8,88336527636115	8,64359302163477	8,70239358134132	8,8500744427768	9,63625557167267	8,57963438975756
3041816	GSDME	1687	0,383906641936472	8,6137554401467	2,92498323045902	0,00739177308652613	0,999912091014564	-3,51834871307897	8,5644664987235	8,93416347858307	8,71775009528778	8,95605865151534	8,50412145883545	8,26418191852264	8,49264515686203	7,91454877544983	8,76817442638397	8,99548821335244	8,13657318130606	8,46079417943526	8,91076017010402	8,82110049570929	9,087187652718	8,0592176969148	9,01319256051441	8,8105136517066	8,21272780996803	8,65144273104139
2523874	ICOS	29851	-0,40291881266131	9,42127605652916	-2,9072895675202	0,0077065949897397	0,999912091014564	-3,53072960954525	9,29685509517381	8,8924653366002	8,92839123856734	9,72712656226153	9,0034959976518	9,97028661103454	9,59358643872063	9,88404850040294	8,6034575427351	9,39030024150656	9,05754538115247	9,79316417867023	9,71532783058074	9,72368590512615	9,6356493825072	9,47195890670624	9,2445607938869	9,33292045742309	9,68138976164578	9,47930496823
2955638	CLIC5	53405	-0,503619515832047	8,07704870794416	-2,89814869148945	0,00787419838715542	0,999912091014564	-3,53712221107455	7,76289775956423	7,99184138085355	7,53468181539299	8,56048524149825	8,32999501929193	8,95881856082136	8,63247946720433	8,53718154445841	7,97300737928182	7,90725138539467	7,5875966983689	7,88208352438263	8,35636189674174	7,9310540276948	8,3570053692545	8,4485095584399	7,47334398946173	8,49623334709137	7,82883481959492	6,9913113740911
3907524	PLTP	5360	0,407330798900861	7,25393599283538	2,86815888921564	0,00844876357013772	0,999912091014564	-3,55807677252887	6,78867887192169	7,33001279607912	7,59063472484869	6,77741701697792	7,98246932632083	7,04135486102456	6,58916247716308	6,73154943566428	7,50456829259897	7,33174520443329	7,23059333937155	7,16584715034083	7,02754149364678	7,14007250033631	7,64444154351198	7,04606977356007	7,41291920334566	7,68763823353413	7,20553215256634	7,85047145946159
2783473	C4orf3	401152	-0,679695447972552	7,3027625972596	-2,84930019681247	0,00883023802781283	0,999912091014564	-3,57123809591613	6,96903339673618	6,81317927675351	7,050798104127	7,22200956894502	6,92925901495148	8,37883777695155	8,15914705752813	7,90441651770067	6,56509189233286	7,48557458171659	6,79449241167699	8,07700187650419	7,50792293103475	6,98364379511902	7,34971693858245	6,06923875996176	6,69853654293004	7,58178512454743	8,73125118760833	6,78431518948415
3835879	APOE	348	0,545674985302611	9,37828733737036	2,84570785951514	0,00890473381101966	0,999912091014564	-3,57374369821888	9,51632567943004	9,30624814105521	10,2395103336416	9,78232183130446	9,61055798686384	8,37693465843676	9,04991602046338	8,89731974559665	9,54670919050955	9,57668565898345	9,09928389358936	9,31595671020334	8,77967015651093	9,14939955364928	9,19940296744346	9,10805776147509	9,4733007801155	9,569076375705	9,07596129390552	10,8931080085247
3502570	LAMP1	3916	0,369015966330229	11,2193514629001	2,82942570421241	0,00924992177332004	0,999912091014564	-3,58509414331031	11,3278211254562	11,6559438586072	11,3055158635344	11,0003659387373	10,8305152514213	10,3486996869088	11,0927943942645	10,7985478935949	10,9529107113106	11,5184509370807	11,3874152219014	11,0852546399	11,0098171902465	11,6306746921602	11,5868964155927	11,1569086762212	11,6203776229878	11,2473068883244	11,2213242672513	11,6094879825015
3104260	PKIA	5569	-0,261400869062989	7,11620864082502	-2,80438823613776	0,00980557382815693	0,999912091014564	-3,60252746488395	7,15812849371005	6,78162816350575	6,92388689866797	7,076265685908	7,00298969224713	7,68697197415433	7,39594404502129	7,12652079324518	6,93494783677181	7,09684489595348	7,01458095145598	7,05015268716415	7,2038454387893	6,90208084899386	7,02823488615768	7,40473430758786	6,96639793742341	7,07493525458853	7,4351396156505	7,05994240950408
2379754	SMYD2	56950	-0,306901992846635	8,82571792815455	-2,78656772342301	0,0102201537559773	0,999912091014564	-3,61491958151814	8,67504165931867	8,53347399672988	8,66609747981882	9,04686904898782	8,97384441600514	9,50754779723253	8,98021032333364	8,69592882806566	8,76150470802107	8,73826385519454	8,8855431742278	9,0216010896741	8,97675689318759	8,75088049518666	8,7214972466048	8,7144783312623	8,46613815923778	8,60084175050006	9,36191200930714	8,43592730119492
3802980	DSC2	1824	0,432171251927187	8,58950280795267	2,78648194352179	0,0102221888753101	0,999912091014564	-3,61497919775437	8,77680601861359	8,79837519338985	8,62272979526997	8,18308042070329	9,00092759701676	8,35153727045089	8,82627469107389	7,99614831521783	8,91549033645745	8,68274852349572	8,88055560563253	9,18448288026197	8,61200244701995	8,72147149209704	8,8565098231844	7,85978116598783	8,98897071104968	8,24733387697007	7,59297514657247	8,69185484858817
3985523	TCEAL9	51186	0,273137264926408	6,48502999621065	2,78638995145828	0,0102243718034038	0,999912091014564	-3,61504313101946	6,51247845790637	6,57657286278843	6,63254723745461	6,3674341828425	6,46540873630958	6,16702089435198	6,35626829300008	5,92375013451375	6,43345498597632	6,8739451409021	6,46380901244942	6,25684816433906	6,64498809991003	6,55470033237268	6,66552767420961	6,26591148881674	6,82347822496522	6,72375146007357	6,31483190717736	6,67787263385364
3746574	PMP22	5376	0,343713429580013	11,7203487835105	2,76502649519249	0,0107434262666831	0,999912091014564	-3,62987996902771	11,6215980281244	12,0527239608627	12,0763081361731	11,7247366566781	11,6427578099577	10,6612437967458	11,6588444478565	11,4010226422397	11,8973981010375	11,9531515179781	11,7013834516411	11,5192584876984	11,771817120299	11,8729986836647	12,0497313556945	11,558720850451	11,7291208272558	11,959256417927	11,5286368156688	12,026266562257
3718902	CCL18	6362	1,13867036695302	8,44019950817697	2,7525089921281	0,0110590184617422	0,999912091014564	-3,63856331745439	7,64634867658807	8,85200085105519	10,7714472681623	8,53363233704807	7,81583098502796	6,33955440895871	7,4139004079171	6,98126110104431	8,74482579064368	8,73781220594055	8,29047036072737	8,75249736211575	8,97115714345102	9,88817714451478	10,5366900974444	6,65529178286008	8,25716529781952	9,36402978242883	7,40684856045336	8,84504859933827
2923939	SMPDL3A	10924	0,350462255459414	7,10716418530138	2,72357015556434	0,0118224350611321	0,999912091014564	-3,65860813233565	6,63708319175673	7,4209957977528	7,0056988140069	6,89726450459321	7,29086416007635	6,35256765114364	6,95352861369739	6,77100649735482	7,63023996211007	7,3943230463191	7,04143599527944	6,98825776303966	7,03443250885715	7,43882084789571	7,45911650780233	6,97249319026283	6,99059845214348	7,42474323804707	6,88360061344154	7,55621235044745
3837257	C5AR1	728	0,398920704592484	10,3619597158608	2,72314746105418	0,0118339454476653	0,999912091014564	-3,65890059520394	10,2436379616756	10,8032038363422	10,6444729214594	10,2360655211807	10,5349493028498	9,4381241350212	10,2268732238413	9,42762391303372	10,2896160314093	10,3378165769548	10,5498715154161	10,1105169216193	10,2638428471213	10,6517519234151	10,6330692043604	10,3975755170986	10,6697207591053	10,8103654993336	10,1641345419796	10,8059621639983
3184896	ZNF483	158399	-0,300206901011756	6,11449297312345	-2,70496382859842	0,0123392166564098	0,999912091014564	-3,67147275919698	5,7812003234008	5,78307403969984	5,79034764471409	6,1781671460705	5,78826202632383	6,46843753628267	6,0502156137251	6,09420070179066	5,65599374434032	6,08456303455277	6,41379860387616	6,39337240892548	6,42600530816416	6,34287300840679	6,49869474203808	6,09032600903801	6,0514725503338	6,06070851716288	6,47073239125762	5,86741411236538
2528093	CYP27A1	1593	0,622825437319536	10,3378016687594	2,67734560326698	0,0131456268852795	0,999912091014564	-3,69053262010608	10,7320215737321	11,1444110500545	10,5529343160096	10,8967164160611	9,84400366442766	9,01367987236766	9,27985166287232	9,39660132592605	10,6232411283818	10,8056618968865	10,2591187528509	10,4670815007872	10,6492211116557	10,4790108511722	10,6139144404042	9,97562111963818	10,6319256458869	11,0208302740728	9,30516746476398	11,0650193072358
2645951	TRPC1	7220	-0,298430525059199	5,96975621560559	-2,67190351280651	0,0133102596960823	0,999912091014564	-3,69428307091392	5,80672692194312	5,63782770366323	5,50456330119009	6,2194454676529	6,18330630102696	6,63114534163674	6,03738919084391	5,77869252181316	5,78029155707117	5,90761129951033	6,05702515407302	6,2827307202701	5,90358763295434	5,77987451572152	6,01428105926557	6,27066614471741	5,75462365549336	5,71620217356974	6,2928304338206	5,83630321587455
3009838	CCDC146	57639	-0,279319410295666	6,93407174427814	-2,66402837964676	0,0135519272930959	0,999912091014564	-3,69970711762289	6,82316885547414	6,53108910339247	6,50927366597208	7,40800873923389	6,7812660318525	7,03673889296379	7,25590864544875	7,0565245062009	6,84406615258232	6,9033858636427	6,83440054603512	6,92509132379404	7,24869418974453	6,80030139867216	7,10302714948115	7,05127106547511	6,86170514062474	6,58741436030013	7,33326222506348	6,78683702960882
4013549	ITM2A	9452	-0,524557762491906	8,20369301876669	-2,66244403984017	0,0136010416565422	0,999912091014564	-3,70079788615236	8,05283890154967	7,63964736551602	8,13652118483163	8,21423106097692	7,25395902685137	9,50261535480179	8,10018895393443	8,79879738190115	7,18108021427828	8,07353351477419	8,19744428415905	8,50688904024736	8,80184431985402	7,98760519570706	8,7000112095894	7,93078229155555	7,91398060191668	7,98838208859438	8,61854422410173	8,47496416019302
2950214	TAP1	6890	-0,479135236079216	10,5784249875572	-2,65709896956243	0,0137679734498824	0,999912091014564	-3,70447666256977	10,8860423364768	10,0218530894613	11,0164102503195	10,5285467595619	10,5080866202955	11,0050449454259	10,9185083964256	11,5576334156581	10,5552842504378	9,84537063027355	10,5011301599993	11,4510496675395	10,5958128426972	10,3563518715568	10,0077824671625	10,4644089770475	9,80332737072128	10,1444675368937	11,0133233547198	10,3880648084713
2383859	GUK1	2987	-0,29087740015434	9,66972530434523	-2,6517240017351	0,0139377758686008	0,999912091014564	-3,70817423007188	9,43300521762373	9,25511796454342	9,71831592877697	9,43107440524079	9,7249431916826	10,10677637662	9,86541365590522	9,97192621333248	9,97197168441393	9,25446628028504	9,88339239866083	10,170997018163	9,5896464085249	9,4902761079876	9,48143346181006	9,60892003193258	9,38224501647107	9,70307745942287	9,82041607642138	9,5310911890862
2777070	HSD17B11	51170	-0,275272764024386	10,4990555912051	-2,65150834985839	0,0139446294133509	0,999912091014564	-3,70832254442628	10,4065752214833	10,3816904767448	10,1708518444519	10,4589408495442	10,3306476722022	10,8434147779916	11,0280804980481	10,2523632914956	10,3030864194022	10,564642869874	10,6203580556487	10,6185029172002	10,5893049285891	10,3534461599746	10,3699611626653	10,6362732844586	10,5337175698644	10,2848114437983	11,0348696853989	10,1995726952667
2782230	TIFA	92610	-0,425569158087431	6,7393972858242	-2,64811350453471	0,0140529369556428	0,999912091014564	-3,71065696025968	6,94423800217561	6,25273391051923	6,75752571690883	6,74213811011259	6,5962614675898	7,78146883080373	6,86988460626673	7,677029299418	6,6152647579523	6,54921458733285	6,19385575998267	7,11468532452436	6,6539252333186	6,56376419225085	6,32660780235972	6,72235194248311	6,52027928357447	6,6701271160134	7,09635242575603	6,14023734714122
2414366	PLPP3	8613	0,624595070664315	9,73032376040633	2,64607200661788	0,0141184472033791	0,999912091014564	-3,71206041600069	10,0910009695859	10,1025104306185	10,0967725647155	10,3247612833207	9,24112126754068	7,86630245078766	8,90802299648761	9,14501588905785	10,2960668111898	10,0856871490065	9,73654690065787	9,57766217442274	9,83128454473763	9,9167323429604	10,2759083921697	9,4953710538423	10,0953395334792	10,4898953424002	8,80539961502717	10,2250734961187
3340449	SLCO2B1	11309	0,3878560789099	10,1304924538156	2,60086763443947	0,0156444309157975	0,999912091014564	-3,74306684466759	10,0944269372906	10,599944413075	10,5887109891696	9,85997989044705	10,0940838654873	9,07185690574375	9,9839820106555	9,38996301170062	10,3533456050092	10,2094888354907	10,4859473452217	9,99623647773653	10,25408748398	10,1701795831498	10,3561112218597	10,0436117149776	10,3516840083288	10,5432195919498	9,73675971119408	10,4262294738449
3251353	ANAPC16	119504	-0,335722971826184	9,22959777432965	-2,60041473167942	0,0156604723993702	0,999912091014564	-3,74337679823829	9,11950924976426	8,70930922179455	9,2188050833612	9,07617059175581	8,8586366927223	10,1594493298829	9,51870525780146	9,24459579971114	8,87697036355707	9,0702913290183	9,3213633826716	9,4181469897256	9,13558412422814	9,25192782016052	9,1647718194509	8,98588313286117	9,16312285423173	9,24617612211856	9,86851787167105	9,18401845010473
3543714	ACOT4	122970	-0,406396458264751	6,78774071728789	-2,58071629958121	0,0163732336153463	0,999912091014564	-3,75684379580696	6,21981336168578	6,27520868926743	6,4297281315278	6,52749788815588	7,36906516402962	7,58532538433503	6,8113152939088	7,01859844153274	6,86065082581129	6,67087605720936	7,01704637923718	7,64293937167517	6,70587606069443	6,70358017598899	6,56639845670774	6,85850880957272	6,07235641836024	6,64913014105644	7,09315169403426	6,67774760096689
2773958	CXCL10	3627	-0,7763485281745	11,3043391236031	-2,57522186945561	0,0165773784306339	0,999912091014564	-3,76059512949247	12,3910498079101	9,75245742293787	11,9771425585413	10,8127354028569	11,281883843759	11,2625874179221	12,3645615284806	12,6956450820493	11,0472680660164	10,0125067883361	11,2573923398928	12,4559134963859	11,9353166655497	10,4189631836282	10,4536588892177	11,2604577223341	10,8899426315148	10,8049961174292	12,0755281040034	10,9367754032975
2441043	OLFML2B	25903	0,544328612575715	8,37974429607437	2,56543883515067	0,0169467555042989	0,999912091014564	-3,76726901715214	8,06961483908569	8,56182054158089	8,43871900250556	8,02015143294118	8,90630103948074	7,75782809461208	8,04657241954247	7,1326888569548	7,89856879997726	8,07435443677206	8,05282317871822	8,53029482312841	8,2117736438433	9,32987025964492	9,2001266072956	8,93659756750026	9,54621588747107	8,14416937978253	8,24290050084185	8,49349460980842
3030285	CUL1	8454	-0,251289188228563	9,67420664018813	-2,55912041032553	0,0171893833541014	0,999912091014564	-3,7715755876531	9,75878890098661	9,46759490399884	9,63617070170412	9,6788416163458	9,62350334734085	9,80150952759514	9,99022870882723	10,0293152511446	9,5213214545943	9,5036706497742	9,73432224070107	10,1908156151003	9,6428918928228	9,53633135511934	9,48731676809322	9,46053603427348	9,31592919958931	9,48722704798117	9,98282440823254	9,6349931795377
2614517	OXSM	54995	-0,372942267709409	7,81206602943739	-2,55005793962597	0,0175430386205231	0,999912091014564	-3,77774718708893	7,7572944313726	7,21029800927209	7,78740629305345	7,97488351897305	7,90228935937273	8,90947818720794	7,95753251879878	7,7673338208519	7,86355592791767	7,8396659246122	7,5749326494316	7,90897944034517	7,66266584858663	7,4528852831025	7,42432915205412	7,69669196872966	7,39955315123077	7,99945722916963	8,53341645082664	7,61867142383876
3257204	IFIT3	3437	-1,44627738716951	9,23191914422087	-2,54916920420488	0,0175780832822204	0,999912091014564	-3,77835208285544	8,85425257859032	7,17951318267346	12,2365051777717	8,1066658466889	9,14250641806946	8,5842079663836	10,3156061811428	12,4463931924415	8,9560534856713	7,58293094773895	9,29232278513183	10,5658273777893	10,15827523031	7,74996877769015	7,55225842043883	11,1510509219701	7,89143852592595	7,97171209078346	10,9585167854148	7,94237699179105
3252036	PLAU	5328	0,528630899139038	9,84852853044425	2,5489088298119	0,0175883627210804	0,999912091014564	-3,77852928871228	9,98283416212777	10,230009838	10,2006507258595	9,9831894809359	9,55959625740688	8,24114858020587	9,61322190552352	9,5989765269459	10,1822431728037	10,1881595613494	10,1593925547687	9,22307165284462	10,1945688804306	9,83050729975964	10,228445499382	9,104024318622	10,2590963519363	10,5358615348755	9,18867537359472	10,4668969315125
2705445	PLD1	5337	0,466484152083853	7,69998361317426	2,54859596807055	0,017600721736569	0,999912091014564	-3,77874220954268	7,31541982181005	7,95674557818566	7,80810212457114	7,971683057414	7,53505952977606	6,47793671974868	7,24591229067295	7,17344657278879	8,24848535546169	8,15076655521842	7,80095624700684	7,55590965090651	7,93293263691397	7,80745485006855	8,31225591694626	7,19395828846616	8,46767571515512	8,15644336712337	7,1582365402821	7,73029144496896
2638886	FAM162A	26355	-0,503408759202935	7,94415513726357	-2,5420191651142	0,0178624051727854	0,999912091014564	-3,78321635576547	7,75094276232295	7,52914132299723	7,72350456218439	7,74144344836742	7,92120461039202	9,61033946484492	8,34228285330233	7,73616261862484	7,79700103653174	7,7058832152556	7,8556573092687	8,43801721645712	7,79489112855072	7,39422506017794	7,71125063407054	7,7018493795808	7,57273178099232	7,68531769555126	9,05263405410227	7,8186225916963
3781531	CABLES1	91768	0,414746088629419	6,7065839205929	2,5412735280916	0,0178923007231245	0,999912091014564	-3,78372339414105	6,57201861891635	6,95249892151379	7,27139839189832	6,85644165871988	6,22045859493511	5,81003996561661	6,12792289176202	6,13674216598067	6,91530768481065	7,1036326162262	7,22291323213541	6,36756082699082	6,64530664286128	7,15089807235265	7,08879098264409	6,7206777300925	6,9616032252645	6,98274980076113	6,12175384786157	6,9029625405144
3401704	CCND2	894	-0,45434465241361	9,85973990164557	-2,53172580987403	0,0182792449319448	0,999912091014564	-3,79021204444028	9,55363097689602	9,33474206941959	9,9384965238894	9,73736880105145	9,5948108115447	10,844352890942	10,0159089056815	10,5912064860313	9,53246038547	9,64117915718411	9,527173865922	10,4912484768122	9,88936117062712	10,1693172963432	10,1225612574065	9,77664859211636	9,48085461039413	9,4533919406374	10,5424611487024	8,95762266583994
3101622	RRS1	23212	0,321336258844912	7,82644710809736	2,52799757842729	0,018432442787266	0,999912091014564	-3,79274379573604	7,85746651726653	7,84276534870414	8,05172897356108	8,02452817589286	7,59475271531121	6,87680823574587	7,73466122028546	8,02853732624788	8,19666756138651	8,26831735761482	7,61164344919207	7,54236061820999	7,94624449149575	7,99758618312377	8,00465305260854	7,58673031137054	7,93238429806281	7,8950378125199	7,41123814578875	8,12483036755876
2483016	CFAP36	112942	-0,259925341802449	5,95470454452282	-2,52640162030841	0,0184983870158487	0,999912091014564	-3,79382723204815	5,93832458262505	5,78140036159258	5,46662840309126	6,06243970994368	5,82797968316377	6,63924507711945	6,16583210615804	5,88061573407555	5,84287833487712	5,87420820612928	5,80672324365283	6,13461377281383	5,9048062162783	5,99031392033991	5,90023572048121	6,1089987798668	5,90229363670745	5,83395334862414	6,30944416570785	5,72315588720833
2888648	RAB24	53917	-0,273836404397304	9,04344331147494	-2,52544580633701	0,0185379857512921	0,999912091014564	-3,79447600045684	8,74883074309918	8,72065232739837	8,9488731959561	8,9552218370789	9,21744022407058	9,01288883225953	9,35512283033222	9,50212604591544	9,28507440590983	8,78788092363467	9,02386802905737	9,43312306728092	9,07086523854052	9,14006885201229	8,80574357220357	9,0494592405583	8,67053675724247	8,95105345522587	9,44988656048685	8,74015009123583
2766419	RPL9	6133	-0,264447069381671	9,6557828818873	-2,52369772898048	0,0186106113698005	0,999912091014564	-3,79566233531304	9,46959540164302	9,19824848722781	9,46289068960612	9,550450730627	9,6034210849158	10,2582269408521	9,72918418132707	10,0721325409203	9,57824510769455	9,47081308290429	9,48613476092177	9,52380387621914	9,58729951498611	9,70581024437218	9,44312547929378	9,81340077691965	9,71037655803226	9,83626629683677	10,0231645461715	9,59306733627484
2491676	VAMP5	10791	-0,447717992908871	9,3319888913326	-2,51942335165107	0,0187893101324493	0,999912091014564	-3,79856210577666	9,14916699901062	9,06032194649396	9,40912356950298	8,9077055302015	9,3969648755099	9,54902308970752	9,6816029012135	10,5190639922524	9,43296162310586	8,66934786800746	9,508066406449	10,3578393442499	9,23240271972956	9,17608804041268	8,80111302997894	9,25164263489779	8,87024501347238	8,88029461801137	9,67083764115784	9,11596598328689
3391234	TIMM8B	26521	-0,339227989389661	8,82931521250432	-2,51898790955001	0,0188076038708673	0,999912091014564	-3,79885742979468	8,52791788758617	8,56562863904768	9,10777601149363	8,808976881795	8,63977054511152	9,6225852995112	8,87056369085409	8,70059851370471	8,48198161144536	9,00942707775673	9,03433996058486	8,95345053389831	8,74546645857602	8,58517863674107	8,57133196322225	8,86935024430557	8,1838509822953	8,80014860202926	9,58381188673251	8,9241488233952
3657041	ITGAX	3687	0,407061389081933	10,4915039827151	2,51161473716805	0,0191198881527125	0,999912091014564	-3,8038556829948	10,6170493740488	11,1160846423062	10,9733476274088	10,6112073278857	10,2589080176352	9,71648773881797	9,99930973564896	9,8728747101524	10,5030699103541	10,844235828405	10,6783970287672	10,5468981113638	10,7371707240593	10,4774462437259	10,7321311515888	9,86286200192828	10,5256151963574	11,0227832168185	9,83174228629966	10,9024587807309
2458513	TMEM63A	9725	-0,271852906116576	10,6721708814914	-2,49998120464301	0,019622424324667	0,999912091014564	-3,81173287819385	10,8695914090106	10,3725721804975	10,6983415834844	10,7967873954205	10,8031137071723	11,3790243639112	10,995129881173	10,5972344021501	10,4267825947158	10,2630534228527	10,6976823259403	10,8017143892229	10,6713543339434	10,433040752174	10,4874970354824	10,7304001617293	10,320600762548	10,5339903708454	10,8776557211606	10,6878508363932
2524653	ADAM23	8745	-0,501890417623104	6,45975974766329	-2,49543444752882	0,0198221421998085	0,999912091014564	-3,81480845394478	5,72272612107382	6,33906302921725	5,78258939306173	6,35239122057785	6,69947525362021	7,63851775731299	6,38644344964973	5,95035193980781	5,94014095802275	7,13607006796133	6,87401232578788	7,01597548955942	6,92633998068734	5,85338006063082	6,22554541163253	7,33738796208168	6,40528916820833	6,36190243288329	6,2637270064004	5,98386592508856
3382948	CLNS1A	1207	-0,28346380902705	7,06278788956036	-2,48530696229334	0,0202737914811737	0,999912091014564	-3,82165269157326	6,84039931667564	6,74401985029045	7,24373513065111	7,16131137632704	7,23903058765508	7,12071242898236	7,07223099122636	7,58856186109104	6,89387865325922	7,22104344225271	7,12171782119922	7,18314683011841	7,22096731937055	6,94652695092356	6,95241898325505	7,21549964244737	6,9320084729004	7,06254351008677	7,29850615988975	6,19749846260514
2664288	METTL6	131965	-0,311741621355099	8,45283934020531	-2,48376631432186	0,0203433290241577	0,999912091014564	-3,82269310183507	8,28262047739986	7,76040606126074	8,14312207890983	8,58719188833045	8,19179195638383	8,5408919357114	8,69064740171701	8,7443970789151	8,67233814631083	8,63813599549381	8,3527519232325	9,01917774332643	8,55680115572992	8,36527856430942	8,5510737080202	8,33616202506286	8,53257824128548	8,36724875722796	8,89183159957496	7,83234006590354
3539070	HIF1A	3091	0,384384738930001	10,9135372733668	2,48092640886913	0,020472088500794	0,999912091014564	-3,824610370837	10,8779586454289	11,4293021818401	10,9337886274365	10,8613364095235	10,5053586542176	10,3545917905884	10,6041274660477	10,7225145534956	10,4918508023085	11,1791947462546	10,4638396342088	10,4207526053174	11,3746466914868	11,4585419852437	11,6964466030049	10,8005298017608	11,49154287307	10,977695650693	10,6334144358961	10,9933113095133
3393744	CD3D	915	-0,309532234244099	10,9416943008201	-2,47868072543591	0,0205744405807294	0,999912091014564	-3,82612597380684	10,8672808634246	10,3272767970414	10,6267783189555	11,0736326220803	10,4767670692103	11,3848780094603	10,9922080273695	11,0045634998292	10,6803535373156	10,6635280439695	10,991659361858	10,9347242439201	11,0463400968266	11,3104171985096	11,3552289540806	11,2370952812512	10,4475115429104	11,0321051191395	11,2673979176871	11,1141395115633
2343473	IFI44L	10964	-1,56103375422578	8,52995008738573	-2,47359727038794	0,020807884131474	0,999912091014564	-3,82955514865474	7,95714665438633	6,53730761202462	11,8070118628931	7,89463620214172	7,91568990787562	7,62669256101831	9,76713437798582	11,9673519235975	8,72245170118532	6,93209234234287	8,76452003828805	8,31246106455156	10,0090854512982	6,71689688484805	7,32904300295634	11,3555801669627	6,77690818888257	6,97501003268065	10,4321978264617	6,79978394533362
3257192	IFIT2	3433	-1,25065593069659	7,83303036238342	-2,47126189412209	0,0209159500764955	0,999912091014564	-3,83112977487395	7,21555126971837	6,26360696548878	10,8623181548592	6,96814348202912	8,28738108258075	7,80008948412281	8,71605748547716	10,5525550611573	6,74671659831036	6,54224554526793	7,64773895768703	8,65983428728906	8,2006419838267	6,54829590759039	6,59721205879798	9,73663777425322	6,53129592538646	6,96517854708429	9,33670621439046	6,48240046235103
3060917	MTERF1	7978	-0,218390386127805	6,90388053015561	-2,46722299161699	0,0211040714340979	0,999912091014564	-3,83385186372238	6,99711291013311	6,66509656246039	6,55623460979562	7,06702482563428	6,55788647919598	6,93942366799054	6,8703367358134	6,98008693801368	6,88715813844484	6,9947757679301	6,92653104452024	7,1616643011286	7,14140372221539	6,84753410019624	6,95548023561106	6,96985686583425	6,75129113976497	6,79856909795312	7,27586003309162	6,7342834273847
2817731	ZFYVE16	9765	0,295759872169782	8,9161243202296	2,46143212805223	0,0213765281977237	0,999912091014564	-3,83775218186093	9,04861679291595	9,17442894975037	8,65473997217098	9,07376272697014	9,00163060478186	8,35379431777717	8,81840070839449	8,40366692167002	9,08147770215341	9,35884815103787	8,80517028269742	8,7666788859635	9,33215083869352	8,75967831152768	9,26402848029685	8,63192140579494	9,27208865243673	8,91288357716425	8,58401417632162	9,02450494607323
2421753	GTF2B	2959	-0,267580842506024	7,20942178629992	-2,44204716371248	0,022312433738068	0,999912091014564	-3,85078644048538	6,89414418336653	6,57487302821993	6,96142240918118	7,31149211505869	7,37680622554757	7,14406944296803	7,24814125748897	7,55349748333347	7,28808535944367	7,31611447648551	6,96562436617683	7,67491032504392	7,40897546557083	7,10239361323922	7,25946209205371	7,27113123262961	6,85383057372024	7,4565768508485	7,39770353641051	7,12918168921156
3830306	HAMP	57817	0,39226342250438	9,23920403473562	2,43279582183344	0,0227723074413989	0,999912091014564	-3,85699473517382	9,29235644025721	9,68870307735218	10,2334137598848	9,37985037312585	9,6753398756393	8,6401890335091	9,15553315413415	8,65021715805469	9,39182256015556	8,842243857051	8,96492837010369	9,13917298471797	8,91073862892704	9,02146908648692	9,00059984650628	9,34304209549322	9,1839815842216	9,40130612413858	8,84574531262998	10,0234273723232
3146012	NIPAL2	79815	0,486582309312959	7,87853806146388	2,43234907649131	0,0227947346092236	0,999912091014564	-3,85729432950284	8,08279349790232	8,42184589384066	8,30301565788474	8,18610396260583	7,03510356685842	7,14437609631969	7,5288832254116	7,12764659800723	8,22263045023513	8,69390758436037	7,72704556767918	7,91009925821271	8,20213022395441	8,18338191110089	8,34207745422829	7,50318199898832	8,02948363605422	8,31978855274695	6,70321358414803	7,90405250873852
3944243	APOL6	80830	-0,487746179472483	8,33072622551807	-2,4305889150026	0,0228832954540556	0,999912091014564	-3,85847453796303	8,1098289796875	7,66177204856301	9,22418617898544	8,08136550881316	8,08102851737186	8,54362479536018	8,77834634991326	9,65652976670013	7,9274142006671	7,8543794755922	8,12412711007138	9,06035535048677	8,43463062337493	8,1804134637613	8,09444740400235	8,33870652354255	7,75955555786033	7,81054750845092	8,91775961582987	7,9755055313272
3527684	RNASE3	6037	0,743643166053636	6,77992558958926	2,4256105606515	0,0231354987534148	0,999912091014564	-3,86181099498704	6,22606010768373	7,85909678745449	7,05374078699623	5,92111803577116	7,14491046092101	6,05610349304619	7,99076838038726	6,85935133185463	6,36082367874671	6,27323898113591	6,6347027464937	5,82866405068708	5,3168964303894	8,40158283102219	6,76362659656128	6,7743163796607	8,21226533457891	5,88403529728393	6,81508392005033	7,22212616106029
3454576	SLC11A2	4891	0,267426862434306	9,35715765254676	2,40281737790063	0,024323272124748	0,999912091014564	-3,87705641562333	9,15308637216205	9,37254182414817	9,4783798363733	9,23125389928092	9,34576511981487	8,95300351787579	9,29154348065496	9,00974110727175	9,1415217950513	9,60768224197315	9,30219267280997	9,47813075626403	9,36841753594839	9,5609860528757	10,0738955958592	9,17219623175182	9,79950922440306	9,35167993505313	9,07628307638531	9,3753427749783
2946208	HIST1H4B	8366	-0,471812161589423	8,02840194019284	-2,39986818423363	0,0244809963104229	0,999912091014564	-3,87902530470752	7,98393203906686	7,54568586532698	7,68647324928601	7,95892749780296	7,69332017699677	8,71961001209911	8,31995187863232	7,54260814708255	7,70503238879182	7,6334648812236	9,11355199914714	8,86567132792181	8,00115459150816	7,53285971704014	7,74097714850842	7,558518226599	7,45064394872447	8,28724311136335	8,27584341771916	8,95256917901623
3004665	ZNF138	7697	-0,301188009273681	7,38455855649617	-2,39941214104528	0,024505469601466	0,999912091014564	-3,87932968347606	7,60907884195856	7,18048467021298	7,1999870217506	7,87001668206033	6,49277731910882	7,76261317106648	7,33201231733679	7,28547592412296	7,1262694283507	7,5678898631836	7,38817765331561	7,31824912015308	7,94368716392772	7,33889378088807	7,33665029645526	7,58922726473932	7,15573275700145	7,3342640395198	7,52780227508803	7,33188153968326
2434319	ANP32E	81611	-0,371457813620787	7,27707139379421	-2,39801142871383	0,0245807789166805	0,999912091014564	-3,88026443768358	7,29839085205192	6,81019329416536	7,12833012439191	7,2901453866881	7,36301517833024	8,2004717071086	7,5378979087996	7,52153263878316	7,00004819690058	7,329424996213	6,84393934571148	7,71059005058772	7,41825706568329	7,07185421975883	7,14280911828154	6,90345074772251	7,19816762755048	7,11815893475	8,08355922021161	6,57119126219433
3885537	PLCG1	5335	-0,288437307824662	9,31634956549316	-2,39622914786068	0,0246769112804171	0,999912091014564	-3,88145354681542	9,2274299226656	8,96928950233823	9,46259215008018	9,3223962422778	9,33531998143346	10,1359319503044	9,48871487913211	9,51533731948436	8,90977216869246	8,96962479874887	9,33643378393614	9,33090479201694	9,30591383018424	9,50580539945366	9,50128445273388	9,34910618524395	8,94819964225123	9,20780281845346	9,61314039302145	8,89199109741067
2828146	CDC42SE2	56990	-0,289597040843743	11,4253314440527	-2,38889589638691	0,0250761028201471	0,999912091014564	-3,88634283623024	11,3669608322623	10,9122535593378	11,1405799419865	11,5147933030955	11,1613550964418	11,9024343068011	11,4193730658175	12,1000301941653	11,504671065787	11,411549303101	11,4043474225859	11,5313630054571	11,5394924052621	11,6325918582761	11,5367669557035	11,3478477057678	11,1528285048267	11,1392911278671	11,8023271079267	10,9857721185859
2815139	FCHO2	115548	0,39876197769738	8,11828998062803	2,38476906795185	0,0253033538920435	0,999912091014564	-3,88909193382945	8,12108877246326	8,84985528513254	8,17368046453868	8,02452817589286	7,60597867357169	7,57759917475287	7,99960151038868	7,14530282931134	8,24837810147528	8,54992876488649	8,2739372776438	7,5508198779674	8,08422009417216	8,01185243674908	8,39307311402379	7,96581363624906	8,88254585122182	8,64066268251998	7,92660465889529	8,3403282307046
2842101	SFXN1	94081	-0,393515194481495	9,27020330384969	-2,37045096447828	0,0261065660627641	0,999912091014564	-3,89861652790794	9,10690364099964	8,67539316034455	8,80230219678573	9,22905996857221	9,66581649042702	10,4782245147315	9,58527342507869	9,12470729440097	9,06087616415407	9,1120668314082	9,14237504982545	9,69826890454803	9,22726946977025	9,2030532839404	9,2659844922971	9,28316298080193	9,09221513027241	8,89501591036396	10,0062514928114	8,7498456754603
3769779	SLC39A11	201266	0,338206348012948	9,13489535577336	2,35992353647681	0,0267119975088369	0,999912091014564	-3,90560600297805	9,0788704960329	9,30359991648536	9,72197994694114	9,58045223457258	8,94656337205246	8,20434471993838	8,86038696627045	9,005165291009	9,40831310898876	9,3999903565554	8,92528743341323	8,98140222124991	9,26507439392898	9,12468987563648	9,45883749445004	8,5348849484523	9,26285253166433	9,48915938096567	8,8117642278684	9,33428819899148
2697863	RBP1	5947	0,31442508922536	7,2328988232155	2,35938915483888	0,0267430707173406	0,999912091014564	-3,90596048581265	6,70401451419069	7,54321872835415	7,19233786806294	7,09226519924826	7,5309395713832	6,78281377540596	6,74496701059184	7,00186717204449	7,66383270370491	7,40548025272	7,49296454908557	7,22141216469028	7,6314651249873	7,25092115329154	7,2420776012402	7,01826641313768	7,59225895214884	6,85386085977425	6,91698051706258	7,77603233318535
3959388	APOL4	80832	-0,657095541011636	7,88681203106281	-2,35331640740006	0,0270985260415854	0,999912091014564	-3,90998673568782	8,08422177717216	7,06599387989863	7,90269986271564	7,60837739979136	7,97572476518277	7,83137784083	8,91697660922496	9,26649302978806	8,13039091800952	6,83621899937788	8,09736790834776	9,70056328707762	7,74830011862727	7,44431672776806	7,21180838391929	6,88390492734584	7,18884448593344	7,52342325962725	8,57681363502613	7,74242280559248
2875348	IRF1	3659	-0,490297726562767	9,9159117641654	-2,34719010697209	0,0274615017161267	0,999912091014564	-3,91404452586828	10,2382361476794	9,2856302684681	9,82042881205979	9,71634493031404	10,0575299691934	10,2531377312739	10,7171504859192	11,0260847047064	9,82697759641868	9,07258534982606	10,0075771661841	11,0399515078542	9,7436855185148	9,86606402383832	9,45450328697141	9,28345231538982	9,51569820486744	9,41773914797474	10,4054827663367	9,56997534951758
4004853	SRPX	8406	0,293757285378836	6,66471811910762	2,34230996901028	0,027753826996336	0,999912091014564	-3,91727403973462	6,74624810373196	6,90465730459497	6,71990649136488	6,58844672325934	6,45428676429041	6,11086898097166	6,25388597852517	6,89563575465445	6,94738524037623	7,1099618198075	6,81392671431972	6,60441309410617	7,11937003111781	6,76192411467352	6,83556692655493	6,16356454118544	6,65289277056807	6,44601767785415	6,18226526818817	6,98313808200793
3442706	CD163	9332	0,413003727464899	9,81233744891202	2,33854646946295	0,0279812087236489	0,999912091014564	-3,91976284668343	9,4790746784942	10,1112719744386	10,5608057758677	9,57565396805687	9,47730289577789	8,42266726185616	9,39292119595923	9,95604669245992	10,1489669170547	10,3513541064751	9,90885503260445	9,31106991071889	10,0211769096542	9,81061035301269	10,006842764621	9,86020747986291	10,3633402786624	9,82035345995008	9,78940394067299	9,87882338204041
2592268	STAT1	6772	-0,40105147639391	11,8980794663129	-2,3376606298987	0,028034976551741	0,999912091014564	-3,92034843060255	12,3309605900843	11,1906273742411	12,2799076737194	12,045767545805	11,8977894991342	11,9717573881954	12,4164810652649	12,6810131498958	11,9408264725799	11,2438633827815	11,9191052229307	12,5048640625602	12,1915298432725	11,7434814578595	11,0987122518096	11,691737284355	11,3852192677933	11,4433380375171	12,1204584453023	11,864149311157
2489228	WDR54	84058	-0,521901782533144	8,04662430872556	-2,33218380055059	0,028369510072821	0,999912091014564	-3,92396699171054	7,66746809219361	7,23985153015393	7,67430766010888	7,78414691850489	8,8946053637126	9,49214138105774	8,49645562238095	7,93474546133957	8,01009149664683	7,43491064761336	8,09626842060972	8,76245200248734	7,66650545781682	8,08580653949705	7,96388847317938	8,0045818050165	7,59796186536079	7,7974321593512	9,04102277135656	7,28784250612341
3605268	TM6SF1	53346	0,387526396651353	8,44035329955309	2,33157781035485	0,0284067486137321	0,999912091014564	-3,92436717053778	8,29725940738921	9,01444187323465	8,82223887094586	8,38019234728664	8,26800777787206	7,73419184440695	8,72801386196006	7,38290626767614	8,37402555484927	9,07610575815737	8,58013478773712	8,39934493242924	8,5148576874587	8,24565420656815	8,43150779641108	7,84710909322867	8,81482984779985	8,64631095447778	8,25283923561287	8,99709388556016
2855542	CCL28	56477	-0,344958705047716	7,64275696308858	-2,32619246903309	0,0287396526039834	0,999912091014564	-3,92792172820359	7,67037324518696	7,20616524893685	7,4259982636995	7,5013428887693	7,93208454425355	8,75552374887037	8,10504850409788	7,48613597983788	7,1463116860192	7,46437178480648	7,51473187210887	7,75580955084921	7,37494326225618	7,57447132118755	7,4519214341948	7,7495436521715	7,30390693413409	7,6596075251277	8,2496761720355	7,52717164322826
3396736	PUS3	83480	-0,28430443128234	6,60801855520799	-2,31841663665538	0,0292266291066274	0,999912091014564	-3,93304846346951	6,41902407014073	6,12889117702593	6,67038693828775	6,5174250162075	6,1176751944139	6,87027639179266	6,89672110766694	7,40947267279113	6,53934057747018	6,62260074314919	6,437655639986	6,89318041895243	6,75191233536286	6,61225083712523	6,71284314097523	6,37319216454253	6,43775251889688	6,42940017420852	6,92247178698102	6,39789819818318
3942350	SEC14L2	23541	-0,359077509192952	6,67796837080233	-2,31628683855611	0,0293613219304759	0,999912091014564	-3,93445150171471	6,41379378009293	6,19634614947041	6,77865149002392	6,20425800901344	6,86059643630989	7,74458383859445	6,96281332062591	6,64316736985924	6,41842425790171	6,20111449163925	7,11555410672537	7,20268498550536	6,4377492691602	6,55251699292672	6,43625752585932	6,7154587839738	6,36909995845402	6,42951345707835	7,11928811345195	6,75749507938037
3333899	PLAAT4	5920	-0,313660671290462	8,96845234221627	-2,31021667465643	0,0297483307143832	0,999912091014564	-3,93844753042471	9,2290440954161	8,86287604841707	8,92869019573134	8,96306333267088	8,5643925521908	9,47532399504437	9,30871344696356	9,69224639459582	8,65745458744754	8,63908619162565	8,66657863989567	9,25164701524223	9,02785759989903	9,02340590150393	8,9897995432049	8,85532198865848	8,46485283822549	8,57176924515292	9,44030512049212	8,7566181119476
2577958	DARS	1615	-0,302586339942009	9,94023551241066	-2,30923969970886	0,029811052312374	0,999912091014564	-3,93909029218244	9,75738255202916	9,5625258891242	9,65018275280963	9,67916303788554	10,0190618692324	10,5355862349362	10,2632182932409	10,2024019609942	10,0114186927555	10,0055918276464	9,91337939961395	10,4427414465437	9,84688293025733	9,67035677917678	9,57362470178452	9,61771749207868	9,7385282858044	9,76013597844514	10,654060049821	9,90075007403357
3320169	AMPD3	272	0,284188226952965	9,23109543259515	2,30914562597892	0,029817098199527	0,999912091014564	-3,93915217856051	8,85074710818903	9,4858235519807	9,20724637721289	8,89432053876388	9,51899424190075	9,08319475867992	9,17720555113033	8,91883528712552	9,01022497499132	9,19072213172198	9,09226152911476	9,39010506474767	9,20862657382708	9,5346330839832	9,73242048682324	8,82224678450963	9,9340621341014	9,36159299530392	8,94162410798395	9,26702136981178
3750767	ALDOC	230	-0,821066256748951	9,02888322539842	-2,3086236938209	0,0298506618472593	0,999912091014564	-3,93949551333409	8,29621743832585	8,02927151048971	8,9790092997098	8,02539209335096	10,1224041549591	11,0544248625575	10,2522249967311	9,18768348318982	8,64370077809985	7,66931772787619	9,6649881014404	10,2412797400262	7,9977070855306	8,7643889703656	8,70364556103285	8,67509947089142	8,7022532083795	8,63027392397095	10,66508978004	8,27329232100097
3331355	SERPING1	710	-0,918425815527918	8,65161431794905	-2,30808985590703	0,0298850268132023	0,999912091014564	-3,93984664804612	9,0617543828501	7,67502016137259	10,3504773307671	7,72676959740957	8,57554985246723	9,15224785252849	10,2686770172033	10,2924996478123	7,93057013190198	7,05584058692617	8,63315891004	10,2377374437248	8,43311204867497	7,80981485755674	7,50674881328888	8,35880223199803	7,2130720073688	7,92731710574667	10,077950401992	8,74516597735134
2408111	TRIT1	54802	-0,234150508600496	7,94654053138993	-2,30638815498455	0,0299948124442046	0,999912091014564	-3,94096573560937	7,77756778971998	7,73116660166838	7,70171819360246	8,04253854952497	7,8545023301508	8,39571302976825	8,27049475332941	7,91317988508125	7,98723903819662	7,99301292127677	7,79457356425058	8,05803480257627	8,13012333675477	7,74993831979759	7,86670623158579	7,6530471389195	8,03637099238798	7,95989198975126	8,41856080694554	7,59643035251045
3136178	PLAG1	5324	-0,352830976666715	8,23492462346376	-2,30605764276493	0,0300161781900666	0,999912091014564	-3,9411830519252	7,8271316058544	7,75171407371958	8,42927305130022	8,31081787668349	8,40955958126561	8,59352868347938	8,71778644140242	8,23002735148755	7,38092909081412	7,9540563166629	8,90062642024508	8,26930945835848	8,02356138288471	8,3083820812505	8,48429619359415	8,85373456535447	7,70688624867114	7,96382860952154	8,25018032855405	8,33286310817142
2692060	PARP9	83666	-0,60358434605293	9,23673150115282	-2,29850087772144	0,0305084875345492	0,999912091014564	-3,9461483378418	9,05798134952244	8,3035607376949	10,4163681739378	9,03641465374118	9,10548814706143	9,00710801873938	9,67320053514955	10,9866489338804	9,24741453357412	8,7029936896714	8,89935557516049	10,0319671915253	9,43100266442356	8,78171503437657	8,53860981707555	9,83807158756688	8,44724950223576	8,5374812317699	9,94398634983623	8,7480122961136
2701018	GPR171	29909	-0,355384539695018	8,71140344816365	-2,29329416042858	0,0308519719848977	0,999912091014564	-3,94956568646656	9,02547958612259	8,55800660209766	8,23624875676179	8,98429649638725	8,39586712930372	9,06867676352065	8,6804103125993	9,19394489878874	7,78179706739536	8,68296948178843	8,27812696652975	8,8354164615992	9,1774876061749	9,06242889571096	8,9193685119189	8,6644032226968	8,41124192848496	8,66636768369853	9,34182676811648	8,26370382357699
3403015	ENO2	2026	-0,750287531565688	9,33142338944269	-2,28846481571488	0,0311737111515473	0,999912091014564	-3,95273255659401	8,50388860054457	8,18570593428245	9,04711867040752	8,55868808970758	10,5413542132405	11,1905105395893	10,3037716437172	9,24423979144867	8,72559742724337	8,23277379867975	9,9031950110801	10,4281723442999	8,6110571479572	9,40292657117417	9,37380649043205	9,13480929900235	8,95303101662501	8,88625918536774	10,8049685000853	8,59659351396906
2951859	ETV7	51513	-0,434141472289413	6,14293015777243	-2,28655490048387	0,0313017950478778	0,999912091014564	-3,95398424784272	6,09252307024852	5,87201018430417	6,12701482134895	5,81657135357387	6,15331921602888	6,26667579367739	6,40356949119176	7,70060561688524	5,97866228462242	5,68945162095763	6,05660734963789	7,22545270457642	5,98407849742996	5,85038351551348	5,5969122599267	5,9706069668533	5,89132635232579	5,80708939893656	6,36875176640897	6,00699089100069
2842157	HRH2	3274	0,234552800291455	7,56151413354358	2,2839042599596	0,0314803489382892	0,999912091014564	-3,95572068037559	7,4392483219056	7,7112061505886	7,7033230097631	7,54174020427073	7,97833121136878	7,19546336179312	7,61351533856699	7,39914957033974	7,85040253100302	7,58209892473135	7,45319345955016	7,63188718932132	7,29910771843082	7,50348668076428	7,42962158714633	7,2167045780948	8,05443062482081	7,76967188253607	7,32194403107481	7,53575629480125
2705706	TNFSF10	8743	-0,522800091083914	10,6297374305693	-2,27628607210099	0,0319987095412458	0,999912091014564	-3,96070676846833	10,5886428022678	10,1010163785011	11,7049363831645	10,2088558171128	10,6784449775011	10,8675886520406	11,287491730347	11,9579217767183	9,93150013387641	9,98519918845968	10,4004508574272	11,3785899799534	10,4334816741371	10,2048212481011	10,2180883012923	10,9466274341397	10,0678794098387	10,0681561295153	11,3622107097214	10,202845027271
3959350	APOL3	80833	-0,432508823620244	8,55839395883354	-2,26941460666464	0,0324729173304287	0,999912091014564	-3,96519825369571	8,79571381558453	8,04253867128317	8,9456127227726	8,72425014922198	8,14082799186568	8,81813656900496	8,85138940806209	9,88554844242458	8,3588887150835	8,19524666299165	8,13302800575294	9,37526088678695	8,65521896618609	8,47734635336815	8,45177206652103	8,02411646848143	8,07767361057522	8,27871499142052	9,00081981909505	7,9357748601886
2449693	DENND1B	163486	-0,225733211986777	8,27699046673585	-2,26279118307616	0,0329360531981341	0,999912091014564	-3,96952228505877	8,19250103120895	8,00873859264817	8,06279969709872	8,320447654438	8,51181463307448	8,47209256162484	8,39111646650821	8,83270269978828	7,98514346391577	8,17373469638617	8,24360067481038	8,48204965837318	8,35282513150329	8,2165292735845	8,26853789009123	8,31138435787692	8,33520390630814	8,01538829237609	8,47696322999324	7,88623542310851
3393670	JAML	120425	-0,270163133395494	9,86251541051022	-2,25963134809729	0,0331591116128379	0,999912091014564	-3,9715832951094	9,6778415815924	9,67404524574206	9,72675546378108	10,1107120623217	10,0455037720954	9,9075632897432	10,3750167041167	9,4640074226947	9,4097253463898	9,90312372266327	10,1552945576239	10,2395187170015	9,88062899467786	9,32140842371955	9,72841039084862	9,60217063843519	9,92454236766678	9,99296196315387	10,2480954223111	9,8629821236258
3715109	WSB1	26118	-0,251588865270701	10,5432006309106	-2,25942056911904	0,0331740396459871	0,999912091014564	-3,9717207334052	10,2709676254246	10,2821264061496	10,5173896046334	10,4220012825166	10,6024575794375	11,0875482071927	10,8408652827353	10,8005188916114	10,2170360762293	10,5921210870021	10,6615333300972	10,6037360396491	10,4102616807807	10,3113817813446	10,5083009862191	10,3048647489325	10,4654104593067	10,3866237361511	11,1719974357934	10,406870377006
2359664	S100A9	6280	0,404276638409343	10,1197163085266	2,2492183652465	0,0339039389857471	0,999912091014564	-3,97836663525388	9,81936422972036	10,376912331951	9,89628767132179	9,61615343355206	10,5460587188534	9,60105421827343	10,4138394843476	9,77195103302436	10,2913604369936	9,920628177363	9,9788383285304	10,221629251758	9,94964537920315	10,1562180601931	10,0021932298896	9,8172201770673	11,6971694021549	10,1503867685747	9,65506181888833	10,512354018872
3978943	KLF8	11279	0,265083594594527	6,32015289663503	2,2443545599967	0,0342570221994941	0,999912091014564	-3,9815305362739	6,94246632828891	6,34227102932035	6,86969887404123	6,2465000983953	6,36859977302559	6,47560098318936	5,99114096931018	6,26409868626475	6,03941523668467	6,46553220380385	5,93410718862638	6,10988102980224	6,08377139619864	6,6489696377014	6,2562892541722	6,31651793481358	6,62288463611188	6,29491534899133	6,15957735778591	5,97081996617286
2422035	GBP5	115362	-0,719107983725372	10,0277104635561	-2,24263419208858	0,0343827079108505	0,999912091014564	-3,98264893804026	10,7612025556211	9,3862831314502	9,97297862218862	9,90212387024296	10,2010150611199	10,7596356326132	11,0769389502835	11,9032669669619	9,5277513514315	8,7603885416343	9,49438864798868	11,5523315970259	9,88316073083442	9,83686214002432	9,32322155693279	9,24489075981904	9,30641729974409	9,02917080733514	11,0267365910828	9,60544445678697
2981874	DYNLT1	6993	-0,349104060712946	8,49874200302251	-2,24047398713622	0,0345411198626016	0,999912091014564	-3,98405275842305	8,46317339167211	8,01744665598068	9,10095437884343	8,4806685891205	8,72137050905616	8,68856532696945	8,73477360043131	9,22139987507427	8,58048809917605	7,91523378942075	8,29984737303943	9,25222240683464	8,48648752520586	8,11251576300697	8,20969821505726	8,2058468231334	8,09009145353802	8,52047972142328	8,84264909255772	8,03092747090894
2507896	HNMT	3176	0,255710792127029	8,0947807312726	2,22635466855303	0,0355929333661564	0,999912091014564	-3,99321398464308	8,21991065910691	8,16999751216895	8,13038409740445	7,91385312043705	8,01086275739507	7,39972254932132	8,17605490406721	7,63617252331825	8,24186324744794	8,35415546303822	8,0711553722769	8,35581425643399	8,33846964414272	7,98234047199812	8,25451800723979	7,7985926359134	8,38760770352084	8,16469264988297	7,81472569629701	8,4747213540408
3944404	APOL1	8542	-0,406328192989719	7,34310207496382	-2,21745419967033	0,0362708061079575	0,999912091014564	-3,99897612447342	7,31389429228968	6,89684838602248	8,05040671467887	7,19597350376655	7,05999383957265	7,31427704856695	7,79021418882711	8,56581471775085	6,8614708706552	7,02453528132448	7,29589582254551	7,92913715930153	7,6269323377182	7,31314995996976	6,94337810720156	6,94396902532139	6,84722350080491	6,91083561276514	7,88961229802356	7,08847883217
3601955	MPI	4351	-0,362154659352312	9,65234053033011	-2,21682757537183	0,0363189685708027	0,999912091014564	-3,99938142063174	9,35711507764367	9,27233506260688	9,76885346592757	9,41245164807748	9,86966643335943	10,7637579564427	10,0776458822168	9,57325499864852	9,16089802810788	9,35104683726416	9,99971834626063	10,0684367076061	9,36552257168623	9,6014947901115	9,59861274992158	9,11725412768735	9,18154258782278	9,69757781519964	10,2585585462372	9,55106697377408
2437893	UBQLN4	56893	0,361542553757564	6,00083652494956	2,21439259554736	0,0365066718787216	0,999912091014564	-4,0009558730207	6,68709150702216	5,76799893862708	7,0573167281559	5,8025078398539	5,72609831684408	5,71835626321988	5,5651658906122	5,43335535191424	5,99631437316314	5,84272789019574	5,90251515852089	6,54080582894511	5,73263199768397	5,85695947314144	5,96510406739786	5,87348281045983	6,67570664429821	5,8500906816333	5,78174065786442	6,24076007943778
3108146	SDC2	6383	0,51399392319545	8,99885122323969	2,21082080363788	0,0367835970931108	0,999912091014564	-4,00326401379951	8,19411076115922	8,8649911806477	8,78330140393236	8,45263277123162	9,83333367114997	8,89644011204467	8,76498463162119	7,53998470074535	8,63671694280345	9,19548645734838	8,86514684283445	8,5205238501584	9,26145317599486	10,0948145667425	9,67226434818765	9,24046612288466	10,082833508125	9,02445709242858	8,85245331647588	9,20062900827794
3461105	IFNG	3458	-0,452941811400337	5,58597257607777	-2,20595613649064	0,0371638186142916	0,999912091014564	-4,00640499250995	5,76740266731008	5,22809714187204	5,4616166054417	5,31852787650756	5,2446620079787	5,74539559038358	5,59763083788227	7,32193640418886	5,30456546662376	5,01148695898752	5,66809943774023	6,67468686772484	5,34751110785712	5,50793396651376	5,27076358869598	5,15814053796154	5,33523905333796	5,35234880485894	5,94015735267443	5,46324924701448
2862841	GCNT4	51301	-0,302353511540201	7,17994780052988	-2,205955354365	0,037163880029944	0,999912091014564	-4,00640549726122	7,35618626895638	6,93919278553026	6,95745119426303	7,37816893333145	7,01766963469833	7,9169561783954	7,65136373687477	7,5274014095346	6,43461555605286	7,2148224516967	7,02616615756555	6,82783120770139	7,33315968467647	7,24754734915983	7,12986234081525	6,92391018957198	6,91769881203443	7,05919162179872	7,66709644354952	7,07266405439076
3299469	ANKRD22	118932	-1,19098162742365	7,7149001028143	-2,20393271313271	0,0373230134472488	0,999912091014564	-4,00771056107264	7,8155102763543	5,47044819177181	8,10234088420876	6,43817803832118	8,02245045488236	8,50557747017212	9,31404035161802	10,758359518264	6,9522203684302	5,6353281757921	7,5347111126742	10,6215517345584	8,17058664976154	7,51300246186939	7,03860113310717	6,3466366976905	7,35254387539212	5,95493303382931	9,45933455837194	7,29164706921655
3924041	ADARB1	104	-0,212200266154928	7,94739389629617	-2,20256180820309	0,0374312209962509	0,999912091014564	-4,00859480558836	7,95993154937828	7,80504340177077	7,9778564165334	7,9979439453452	8,0174238047072	8,3155808126753	7,80457503683681	7,97193591315095	7,68191717623902	7,75799771906998	7,90437965449685	8,15202250408379	8,05016484455519	8,13520783060968	7,99707550315327	8,06699230355187	7,61952358885443	8,00790162995189	8,26344364908846	7,460960641871
2655168	YEATS2	55689	-0,410530685813063	9,02044082495104	-2,19746652441002	0,0378358904634106	0,999912091014564	-4,01187916416486	8,68659105001898	8,63295461433733	9,16343422996962	8,68978826628398	9,62705071358537	10,3086035327426	9,49584082394563	9,01979195871566	8,89211387900825	8,55399151060562	8,95650985926196	9,48748946133325	8,68209668563682	8,65588382834978	8,68094611481209	8,88376262635584	8,69173050632428	8,85915416756126	9,87402429673874	8,56705837343375
3456049	ITGB7	3695	-0,237671502135715	9,74847839890316	-2,19709686681827	0,0378654021247883	0,999912091014564	-4,01211730943104	9,6350674527895	9,46177326771683	9,98266244293982	9,78877857474454	9,4480818630528	10,0662181959195	9,9692815519135	9,73797871309408	9,38130016955663	9,41897582750831	9,96017043741488	9,9052078464458	9,82076745105306	9,8940699296602	9,70360040235596	9,8641224296395	9,33182814873458	9,47339280777087	10,0872234917145	10,0390669740384
3147985	LRP12	29967	0,330279593062039	7,23379281029356	2,19289159023646	0,0382025985103803	0,999912091014564	-4,0148252254493	6,8627786681271	7,42710166963681	7,5344451982325	6,69843056032636	6,8323961907992	7,14370898782852	6,82453286721497	7,00643361336515	7,26833965268767	7,87059552821477	7,13942272309527	7,16104143602573	7,58540106981835	8,01252566102208	7,72934195624728	7,01392730768751	7,46302278859325	7,38886938310898	6,72476218915457	6,98877875468511
3657286	CLUHP3	100132341	-0,246877493364424	7,64107160261055	-2,18783799877992	0,0386114039669464	0,999912091014564	-4,01807632799444	7,60976287990023	7,65348290520345	7,71902382113101	7,90137757576236	7,63951457159169	8,0305361613969	7,43258870107181	8,37322624487208	7,29782223411388	7,2480596091904	7,74614068024963	7,81964696478125	7,7261266411236	7,55788487308312	7,542267141666	7,66169840967151	7,5686090290772	7,32588355366404	7,6278785603345	7,33990149432643
3726691	ABCC3	8714	0,372002028072465	8,92364883778009	2,18538337550576	0,0388113903345015	0,999912091014564	-4,01965423341884	8,38804008947308	9,6259558159002	9,03404328300893	8,93770274232479	9,39588681212275	8,38952596114344	9,13264401246188	8,05541443805486	9,15967604554174	9,17586410150224	9,30622620372865	9,2273178511206	8,74709727079793	9,19476575886294	8,62274144308529	8,10798623095725	9,35084870357734	8,91739675268115	8,55516677416805	9,14867646508872
2587790	GPR155	151556	-0,285025019703179	8,37294482288785	-2,18416792602544	0,0389107628418743	0,999912091014564	-4,02043526554369	8,6600385778695	7,88823777018047	8,52040531111397	8,48124337518518	8,54737608424542	8,88178654639689	8,68487461380392	9,02045271190195	7,94390200602786	8,28259900739051	8,05283998706147	8,35081456797058	8,42744751245436	8,35218688837838	8,13751458478714	8,5331548293312	7,97030955412091	8,11226556334001	8,60969361994886	8,00175334624847
2439554	AIM2	9447	-0,423216267594896	6,39454528821928	-2,17706707321735	0,0394959168019914	0,999912091014564	-4,02499425638157	6,24018060880142	5,90336364124479	6,70552049235077	6,99094234459158	6,09417120910343	6,94665849690056	6,90243608163085	7,50907368761164	6,19633598847556	6,64984780434015	5,91371091692534	6,70001688910317	6,35013184849462	6,19120527035719	6,44974963358053	6,00241203096644	5,92797196769878	5,80817666689229	6,93797525705081	5,47102492826571
2328841	LCK	3932	-0,226617105912441	10,0304399241042	-2,17362608815696	0,0397823207021559	0,999912091014564	-4,0272010640726	10,1224056172786	9,76687424100318	9,78092402158384	10,2668005442192	9,87983949182456	10,6563011518566	9,97493625715971	10,0638431822164	9,96238931058815	9,85870322861693	10,0010406390845	9,85513608139247	10,1414862259651	10,2482787654433	10,1080250268429	10,1749798053278	9,63321342643703	9,96948999978224	10,3334708835999	9,81066058186097
3386737	SMCO4	56935	-0,431155050152711	8,57749289422323	-2,1687964105615	0,0401874688378875	0,999912091014564	-4,0302957980681	8,53194235052295	7,9367167169012	8,72647976498526	8,10924831744966	8,57307745267294	8,49916873763323	9,04253122267263	8,98806379435565	8,0300100873581	8,30855901669864	8,94509572194022	10,1293757834587	8,96339837179765	8,63445292857435	7,97509306036884	7,9592044667504	8,45398142242783	8,26360624203369	9,03101153490404	8,44884089095864
3232349	PFKP	5214	-0,619285403112098	9,39855866979141	-2,1677314024018	0,0402773083294938	0,999912091014564	-4,03097780465727	8,73355318205205	8,62103632112334	9,50120839556976	8,63057553427955	10,1707636750787	11,0986551295642	10,0480879809184	9,70429074663098	9,34094407497199	8,48536063624484	9,7799170383791	10,3534279455768	8,81729563736578	9,30483537815684	9,43094454028213	9,09115732399731	8,87167339998012	8,84097711887354	10,7176292578889	8,4288400788938
2421995	GBP4	115361	-0,715795827111338	8,87066384308731	-2,16524679954754	0,0404876027240075	0,999912091014564	-4,03256829002844	9,88933286547467	8,0712726464261	9,56193224377314	8,83811041991371	8,2583441538144	9,28898607322917	9,4753477034945	11,1226412180894	8,2825485580834	7,7573597085702	8,45589468397253	10,298472664349	9,08650057362116	8,77579287753297	7,91837349233772	8,26373307175642	8,1140830318568	7,94942492609608	9,5065062319078	8,498619717447
3260001	MARVELD1	83742	0,246314219284953	8,24059678670022	2,15993599527974	0,040940424336103	0,999912091014564	-4,03596511910361	8,3446832330954	8,49807027343089	8,36967541050859	8,01859613734318	8,33245504501192	7,81307533304518	7,95987378478369	8,075823805831	8,61289542526129	8,15990247272969	8,24763570256558	8,508815922641	7,96510603530053	8,00258030684518	8,11654003955308	7,98173735229968	8,32867117358868	8,50948768134253	8,0942450154251	8,87206558340224
2331771	RLF	6018	-0,421579176443988	9,37032293459127	-2,15638683026289	0,0412455781118814	0,999912091014564	-4,03823304588822	9,04483039641134	8,76929866984755	9,03161572575938	9,06854862635477	9,99704973143195	10,5863534222017	9,8333275719353	9,33038037727815	9,33127342025253	9,13181216732816	9,38282837787552	9,88761215681184	9,1429939383985	9,10613617008329	9,25071342449371	9,05313763206098	9,15353233893693	9,06705597790582	10,4588871473101	8,77907141914792
2480383	EPAS1	2034	0,476073106264323	8,57290911280254	2,15459368600242	0,0414005281038411	0,999912091014564	-4,03937821410461	8,39292816376775	9,08575300412488	9,0299323971583	8,85719400836824	7,95813804799506	7,29866117194485	7,97011540169903	7,46721397874427	9,16222743301125	8,70671166350359	8,70285630172224	8,15032146273112	9,09514626659865	8,71553688171533	8,88290157648256	8,53096571044276	9,1286188876893	9,29099359013485	7,98525770431779	9,04670860389902
3040363	TWIST1	7291	0,212397232113903	6,92405010327744	2,14879839745285	0,0419049018723728	0,999912091014564	-4,04307627407005	6,92437884198975	7,03397704212008	6,85272290486688	6,76575475294552	7,55096817483906	6,83408242172531	6,8297812536982	6,9627306342987	7,33548176701342	6,93045308082117	6,89882498396762	6,75496089366418	6,65895008592609	6,88290436047944	6,73324373502185	7,03404192359603	6,91848485904404	6,68729622879302	6,75209169359023	7,13987242714821
4026560	CCNQ	92002	0,436196829336636	6,32824555016503	2,14351913360425	0,0423691682381322	0,999912091014564	-4,04644100844099	6,62532735737194	6,84545238547971	6,63131475108376	6,56951013410215	5,71091880077427	5,75957908622702	6,31867663570656	5,71923606995375	5,93563714531347	7,25966393700532	5,63137226925746	6,23680660949929	6,65175506079135	6,34085262827088	6,93710139837319	5,1261012223211	6,53134909441368	6,85284278299718	6,23559148411129	6,64582215024726
3075566	ZC3HAV1	56829	-0,195874016356887	10,3802985431847	-2,14012542756589	0,0426700521338133	0,999912091014564	-4,04860193751763	10,4810044385969	10,229810355811	10,376640200782	10,4181390437991	10,0775377707456	10,6583136753021	10,3888894031155	10,865594849219	10,1888254199884	10,3759139145756	10,1987925475454	10,3344064517742	10,6017321459301	10,3200737117993	10,4010639951005	10,5632473255409	10,1961021043559	10,2524610537036	10,5007790177012	10,1766434383071
3818860	MCOLN1	57192	0,310687087395136	10,5782681611283	2,13781306121585	0,042876163512086	0,999912091014564	-4,05007340640467	10,5292648226551	10,9740609780142	11,0669074745169	10,5394916173869	10,3659180828689	9,69181266165897	10,3396265833306	10,0947833902462	10,8853103797078	10,7013124493358	10,8743586792538	10,4319391823272	10,7146516582602	10,5107658326354	10,7672300424675	10,5995080764551	10,7956289987745	11,034999711094	9,9080746142948	10,739717987283
2724671	RHOH	399	-0,270523701289196	9,84140631709579	-2,1346575823984	0,0431588681235817	0,999912091014564	-4,0520801789981	10,1188156457486	9,35301124010871	9,6124880858288	10,0610768782489	9,546011719195	10,4540816322491	10,0454106740954	9,89241301381002	9,496348484878	9,65809413044881	9,75615581860091	9,8227886020673	10,226800822703	10,1543165004119	10,1314680682863	9,73051243851642	9,55770970738125	9,638168974755	10,1392728223578	9,4331810822245
2766359	RFC1	5981	-0,210916744595172	8,67714968506593	-2,13204300459046	0,0433943794500247	0,999912091014564	-4,05374189738632	8,58432790556506	8,43106495591675	8,3788814075297	8,90094549283581	8,41485464584569	8,9828887275633	8,86804038943137	9,02373026553182	8,64945393001285	8,81739283309428	8,68073950425385	8,58585267804446	8,78179524195275	8,72580020443343	8,76998055566773	8,35452506473732	8,53435200996768	8,61446901083082	9,03309419845368	8,41080467965028
2449711	DENND1B	163486	-0,204064752198203	8,14833205345829	-2,12953204330641	0,0436216428420617	0,999912091014564	-4,05533685390714	7,9586071461466	7,95795211851186	7,84207544664438	8,2144367028795	8,06144088215536	8,26058868774544	8,30562377698758	8,35040686628851	8,1450079766942	8,19561093107346	7,8138807462729	8,5275279964839	8,22466790419296	8,04276196871794	8,10886692743978	8,32458617294222	8,18599612264214	7,92402668786223	8,55789875391867	7,96467725356615
2955556	CLIC5	53405	-0,280316691020603	7,62252554559797	-2,11823890119093	0,0446570280309286	0,999912091014564	-4,06249916948815	7,41716529568099	7,66586653872494	7,32999973187724	7,79938510355679	7,91645610989862	8,47083108817202	7,97988372692971	7,84693065488568	7,41830706025302	7,40276893026335	7,28018792440722	7,69881050948652	7,8229211558792	7,62676826754014	7,72998876083129	7,69632380871826	7,29118824891997	7,74016614737868	7,29139879166862	7,02516305688711
2343511	IFI44	10561	-0,924515656822526	7,66886381633231	-2,10964132443108	0,0454599906395558	0,999912091014564	-4,06793967131612	6,90164196297465	6,7923627436252	10,1573472526087	7,35071222235524	6,98992314243415	6,71596325002095	8,06388563418445	9,95945478519602	7,36541927028414	7,06702098318698	7,69137638916716	7,41379174370555	8,90255671216894	6,50399756639283	7,1867413971968	9,68212600298766	6,58123211167452	6,69548195909875	8,83586774855102	6,52037344883244
2922840	KPNA5	3841	-0,266884559439855	8,04117901824502	-2,10875944329511	0,0455430800522997	0,999912091014564	-4,0684971182002	8,1710368715757	7,66311367003379	7,63862670283447	8,17875946057331	7,52137436257066	8,48009245609938	8,1988380057022	8,50834860783089	7,8815034797472	8,18477449911815	7,72083007658655	7,8382373748114	8,3317607794286	8,17279468136114	8,29215127949984	8,13775697117658	7,78664150309917	7,85914584328548	8,49244340415508	7,76535033541078
3264948	CASP7	840	-0,289968455781104	7,7846370382025	-2,10628922922767	0,0457765440694328	0,999912091014564	-4,07005796814678	7,57408629538338	7,27117182741065	8,07110729631317	7,5894359639574	7,67088371750036	7,99880509887606	7,91426638357168	8,69869222749361	7,5739809718874	7,78137910433009	7,87713328040337	8,31548750736356	7,72177306294627	7,78329785694182	7,68608091091233	7,47691664114612	7,56646635886015	7,5105620011444	8,19314049402809	7,41807376358016
3662851	ADGRG3	222487	0,421130102657304	7,94738027762751	2,10306762091059	0,0460826332543071	0,999912091014564	-4,07209226863029	7,6538322636331	8,93630358442064	8,54346127012525	8,9145428545155	7,98890975522407	7,05869964767877	7,81581969848444	7,65106701318173	7,90359468230994	7,64020117567856	7,35573080255338	7,55617926229916	7,59055801946299	8,29721264453048	8,40017175815723	7,91056719674462	8,69537713976112	7,98109129493732	7,5338964731307	7,52038901572125
3528864	MMP14	4323	0,379657066152065	9,48138158114629	2,09890298672681	0,0464810343858826	0,999912091014564	-4,07471980529032	8,9948398631877	9,53274729782869	9,55089154687877	9,3754176251826	9,46191515020824	8,48089084853317	9,10265924980754	9,44453866077977	9,6562077101365	9,2737732872133	9,41396850923984	9,84192458510716	9,94171948056964	10,1417441508646	10,4204605003108	9,01229713213285	9,74313421828436	9,54606655736008	8,75604783198989	9,9363874173102
3016768	ORAI2	80228	0,230904103314156	9,21921171544761	2,09827752495369	0,0465411332897957	0,999912091014564	-4,0751142004476	9,69316744729313	9,24686872035605	9,3970116619194	9,54745838598326	9,08684545065976	8,78869311290654	8,99292244192713	8,98395377805705	9,20822616507956	9,12643228762299	9,08206928074531	9,11908813006444	9,35427569664222	9,40689827881783	9,29377381958022	9,31351863073998	9,53826693001422	9,2104370480402	8,6451801327992	9,34914690970373
3189800	SLC2A8	29988	0,272410098072296	8,52895689613982	2,09704953767374	0,0466593294444364	0,999912091014564	-4,07588836115903	8,62542893301498	8,79363630635993	8,82365803617768	8,54555820434842	8,37493604996196	7,7119196788975	8,17153411216615	8,33668923445037	8,87138117469926	8,67757921033007	8,83740974011046	8,2649803982217	8,59157260485865	8,42453729152682	8,59163368475908	8,55895512581249	8,64572640098956	8,92825211620685	7,98064725596417	8,82310236394035
2339786	PGM1	5236	-0,329741534636769	8,00178928788511	-2,09560291531383	0,0467989140077416	0,999912091014564	-4,0768000722646	7,55832727218564	7,54395747439785	7,85952478752646	7,92565656361007	8,25769693663151	8,72773053002893	8,26455783378644	8,20062995305324	8,23758056979996	7,92577909037737	7,93016385056498	8,52995273731224	7,70499885963046	7,74635447836988	7,75370524406876	7,57284479591886	8,08506737230969	7,92614008565757	8,88392534247214	7,40119198000013
2477980	GEMIN6	79833	-0,207173330055443	6,77184596163646	-2,09450466072058	0,0469051337982039	0,999912091014564	-4,07749202471345	6,76234816600966	6,55384851898773	6,52811564698035	6,87177854662436	6,95316531136022	6,74384183701298	6,99975614773732	6,88513069148396	6,64451354452224	6,68390626034657	6,87716688093702	7,05714523905761	6,91435582831051	6,44564293602541	6,6387700800723	6,62663536512383	6,68504946927944	7,3152388306412	6,46327689971303	6,78723303250347
3331903	FAM111B	374393	0,601553575920256	6,38609232398986	2,08947763065852	0,0473940888877752	0,999912091014564	-4,0806570235189	7,79282619195466	6,49493537899041	7,17034856982732	6,45514146139656	5,52373276327981	5,74970148183417	6,04216227976742	5,60048452592676	5,81922140878438	7,31932436561961	5,39905813031318	5,36650674333405	7,06540574812943	7,66161701242186	6,72135396010518	6,43987886277996	6,98711993544647	6,45972834383731	6,27508778297849	5,37821153307021
3830359	CD22	933	0,373340781616598	9,43032737784421	2,08913212267883	0,047427861492476	0,999912091014564	-4,08087441694053	10,195337259607	9,6632761077821	10,4930109205348	9,45891460773215	8,9736277969078	9,572209529723	8,96996672007882	8,46731972603737	9,13544079342708	9,5796692585023	9,34560911769409	8,9541033475678	9,48969581419214	9,7619495485804	9,48762275401707	9,41736744109063	9,7110816624903	9,76637179253473	8,99501177370836	9,16896158467619
3959411	APOL2	23780	-0,270987861302108	7,16003393457191	-2,08493076086197	0,0478402587235862	0,999912091014564	-4,0835164957417	7,30281601843954	6,74150643073254	7,55534019419597	7,05783102876142	6,98714712279376	7,56062292862892	7,4288280528677	7,91695320179467	6,84452509687829	6,87313128340398	7,13882901146803	7,49597725719353	7,15145319214474	7,11942234437784	7,02375304681227	7,090239935001	6,9900570886602	6,73118294883449	7,3833610955351	6,80770141291412
2468351	RSAD2	91543	-1,1885434901656	8,32063436932089	-2,08487535647217	0,0478457184387852	0,999912091014564	-4,0835513199768	7,77915351577306	6,66776339315051	11,3375272629625	7,38942939335537	8,89264614651437	7,57399265231848	9,21870422458772	11,2888523923726	7,92614202739611	6,67199351018921	8,42015170196846	8,30449954444116	9,09700028813334	7,14464127359091	7,05986701347533	10,8289999090736	6,91203220216616	6,8822126123286	10,1452184254576	6,87185989716278
2440354	CD48	962	-0,233325726066941	11,3668852988627	-2,0839975852173	0,0479322909370133	0,999912091014564	-4,08410297910623	11,4401607965638	10,7152163049447	11,4445210221515	11,4314406713347	11,2558074373153	11,8863818497492	11,3844506859516	11,8342934569247	11,2771290953721	11,3348093301651	11,0895681173017	11,392290996225	11,4201028783552	11,4115158907866	11,4128643948572	11,5061316386882	11,27067293003	11,3305361534785	11,5602851709529	10,939527156106
3222128	TNFSF15	9966	0,321839001225035	5,86803177000741	2,08213104458173	0,0481168485750499	0,999912091014564	-4,08527567580349	5,76681785362237	5,89185624649306	6,26418019873632	5,47899612913589	6,21852974393054	5,99238262873968	5,43774945932212	6,62094339352105	6,06465659513728	6,44567587728073	5,46989171756923	5,51523362792431	5,55643545669812	6,19754118659231	5,68677553686936	5,41430481182499	5,52856769262881	6,2024636962047	5,38272177300885	6,22491177490847
3463727	LIN7A	8825	0,318680381394761	5,93419895483788	2,07978601551116	0,0483496167866747	0,999912091014564	-4,08674825714663	5,8799918392483	6,06118683001004	6,11264825382201	5,56194173617848	5,94155117458523	5,58631685862468	6,11977113695946	5,52302578168187	5,67838032880667	6,10241683254931	5,95889224350057	5,98358014217198	5,62968968877544	6,00131249061242	5,7370933181161	5,68582534684811	7,34145376715388	5,9358169409725	5,76372776569193	6,07935662044865
3760945	MRPL10	124995	-0,207831869873198	7,24731640338128	-2,07662700912276	0,0486647694258352	0,999912091014564	-4,08873068228578	7,14148085005239	7,3138627522752	7,23347306860368	7,31012428238238	7,046742135055	7,52877142048353	7,50340557867948	7,51400734798488	7,00744484415977	7,04920118866933	7,17882378169028	6,81944380492614	7,40704366176217	7,34327528190088	7,21675883055301	7,10346160499144	7,0158255478105	7,50734745536061	7,63989444491786	7,06594018536704
3590341	CHP1	11261	0,238944577692507	10,9093010283326	2,06414156554922	0,0499283674747545	0,999912091014564	-4,0965511820124	11,0231963097863	11,1368915142292	10,9585451963622	10,7989088597461	10,4755258508526	10,3639542479522	10,9613329474399	10,4105040519196	11,0312758216598	11,328358273341	10,8355618684046	10,8423225488738	11,0254901313206	10,9502410171707	11,095486172444	10,6786453448939	11,1972872486457	11,2675722785514	10,7139951157618	11,0909257672974
3502710	TFDP1	7027	0,207625265603463	9,93343794467937	2,06263246072771	0,0500830614657918	0,999912091014564	-4,09749483942096	9,75656858084274	9,92474238718641	10,0955527297124	9,8791544370165	9,89240296017774	9,44410257875831	9,81763641174054	9,4087657386358	9,8934491653574	10,1024970152496	10,0846787634668	9,98112042198962	9,99163523149563	10,1719591130771	10,3087818112275	9,95709911440425	10,2064835742654	9,86398616444394	9,86807425682497	10,0200684377147
2636272	GTPBP8	29083	-0,198157205041751	7,3914140916738	-2,06254048001972	0,0500925039346595	0,999912091014564	-4,09755234460949	7,1148649057913	7,05291662354219	7,26796931516616	7,65485993731786	7,18414616307739	7,82191052494562	7,50255909118962	7,49070659060616	7,33339311814554	7,66797616825231	7,21042779605145	7,4074039175389	7,50649642553487	7,39695585731534	7,32660458405006	7,45169575115119	7,19533457046468	7,19587140408838	7,66299550352273	7,38319358572429
3230371	LCN10	414332	0,206440658008989	7,27175529296351	2,0621943903022	0,0501280466984946	0,999912091014564	-4,09776870402333	7,55835810224423	7,47345271434438	7,47996951226144	7,30431555793211	7,5061855479056	7,18278794983754	6,96301792096341	7,50706556032138	7,53687870140126	7,09230444324569	7,05124294173057	7,0889709521087	7,04918498186181	7,60764821857158	7,07061419204755	7,38573797431814	7,07896725417707	7,1833213787405	6,96970442177604	7,34537753348127
2635641	NECTIN3	25945	-0,268766641369472	6,03439510248119	-2,06077390649986	0,0502741631563902	0,999912091014564	-4,09865653403048	5,96857865143697	5,72036011357735	5,76594300857643	6,43485158493139	5,81125623302988	7,01729163636706	5,90298631802361	5,88380523183238	5,77525331448663	6,13008579716088	5,87752834449285	6,09460305339737	6,32282747685	5,94293566176437	6,33722199140473	6,09166169130276	5,82928440630644	5,81990734459214	6,24232154986973	5,71919864022087
3948543	FAM118A	55007	-0,4544190889305	9,2335213332015	-2,05319928307374	0,0510597404774317	0,999912091014564	-4,1033856094984	8,56106209875608	8,73338197412298	9,08506146137614	9,26380949038423	9,24617669325644	9,21279019237528	10,1588670490395	10,1807544711239	8,36561038457258	8,64316859678897	9,26084686781072	9,12363141286313	10,208894397285	9,15777807694663	10,4666988952176	9,16416661075983	8,98444837212719	9,14600073166015	8,88754755336576	8,81973133419787
2515707	PDK1	5163	-0,56532832520219	9,88998876646622	-2,04931868036682	0,0514664213223053	0,999912091014564	-4,10580497591499	9,72722176550587	8,93991264879153	9,6285898145737	9,34571868497731	10,9113883318048	11,5608853512747	10,7356569403643	10,2625648090368	9,56893213174486	9,21762866092657	10,0052791458262	10,5726696710933	9,4181623326083	9,88026050420056	9,80291958445004	9,40537785241735	9,3378495934674	9,31938718132514	11,1008273217498	9,05854300318594
2903673	PHF1	5252	-0,204694949635122	9,35876174764577	-2,04707214039721	0,0517031696189636	0,999912091014564	-4,10720452109012	9,31796158317857	9,08800075473718	9,22178644001001	9,41406547576002	9,54492125264503	9,96776042044453	9,53060132836253	9,34888649466592	9,22608261056132	8,9896071401045	9,32562778562252	9,30926515757695	9,2237845920632	9,37022509731625	9,3996603939276	9,63300960150878	9,08235571252234	9,28017980347996	9,57791156514896	9,32354174327932
2449104	B3GALT2	8707	-0,417406935140183	5,86473385844453	-2,0455929272143	0,0518595826119161	0,999912091014564	-4,10812561179187	5,88535554618248	5,12940858270833	5,55133148823573	6,62141932091316	5,92168055544338	6,2544704291947	5,48645735968483	5,01863071868088	5,533579180057	6,22086999123725	6,18695585924837	5,67036819042125	7,07119674165093	5,64096340161752	5,02601702849856	5,79502530639268	6,10417310620127	6,38157349613045	6,24827583782895	5,54692502856281
3401804	RAD51AP1	10635	0,456412130660319	6,74681047769192	2,04033906318373	0,0524185356639437	0,999912091014564	-4,11139439085355	6,95841168244428	6,78049403671261	7,45629971796895	6,53131122813295	6,23090976657859	5,44721084450205	6,41609131577446	6,38093253279729	7,09363041372918	8,01744176085771	7,05498693142707	6,22180544569128	7,16225601542782	6,36407930095569	7,00394637279568	6,17047589310423	6,79378289338421	7,53869578933357	6,2622781274269	7,0511694847939
2491271	TMSB10	9168	-0,21012205345678	12,3211643194301	-2,03657302137927	0,0528224883730708	0,999912091014564	-4,11373484833684	12,2347985154096	11,9648102580869	12,4330156076137	12,0941751218912	12,1460745197491	12,6076287453318	12,5058015313091	12,7779199718473	12,474653213698	12,1167916832664	12,263950804199	12,7915228558375	12,3637052147492	12,3408619114171	11,9608076147115	12,2689529321759	12,2485392002677	12,2110828921574	12,3775133920861	12,2406804027966
3432754	PLBD2	196463	0,293719781959139	9,69080334127614	2,03219104665118	0,0532959852953492	0,999912091014564	-4,11645528906935	9,63422314102892	10,0830320097232	10,1269470586048	9,61787885014712	9,36880362031048	8,91559157327375	9,47857130951511	9,15565216506627	9,65792528244711	10,1542047355173	10,0677516940613	9,4964701103554	9,77893668080975	9,62828259832545	9,79199441892933	9,69260253402079	9,94187553170355	10,1087678090311	9,1272117766851	9,98934392596693
3829687	GPI	2821	-0,52869067706909	11,0387151629068	-2,02834337474213	0,0537148504721164	0,999912091014564	-4,11884153048771	10,4185965768174	10,4799109741243	11,0776825661163	10,2527112721542	11,7211224886914	12,6911782358027	11,9600816634037	10,9125754306816	10,6749469775407	10,3888602792781	11,4150306606286	11,790624952155	10,4724126874786	10,638320797052	10,8118443049938	10,4963998520667	11,0835061955912	10,8840606190869	12,1555296409556	10,4489070835175
3940992	ASPHD2	57168	-0,236675847325444	7,56367023643054	-2,02598508574079	0,053973019915322	0,999912091014564	-4,12030293400428	7,52975346489684	7,3719905617275	7,59120335553017	7,32312012063747	7,46700688908815	7,75766280025599	7,55040071974993	8,34655704318788	7,64104836287268	7,25930128415002	7,56347612135953	8,04787824277089	7,41694009150319	7,65098457791354	7,20981935961987	7,59149085939137	7,26225299460576	7,41419289395754	7,80836270811881	7,4699622772736
3540091	ZBTB1	22890	-0,272736626650282	9,37042463584981	-2,02368262219342	0,0542261392462308	0,999912091014564	-4,12172889345991	9,27075144769072	9,0220015928563	9,26491341065245	9,25190541564208	9,29002533153293	10,1837995428225	9,61970621127854	9,64262784514242	9,0681698458646	9,36121821193574	9,08717944679856	9,27063412966345	9,44159387386358	9,37550478283863	9,45278129917128	9,13909452222574	9,27341429884634	9,2465737653751	10,1848147389376	8,9617830038577
2863964	ARSB	411	0,258719536230878	9,14825554664087	2,02346040693526	0,0542506239020797	0,999912091014564	-4,12186647109779	9,21767096879726	9,32148633430344	9,32978845688048	9,24735344870333	8,84697788626743	8,2215028752205	8,87530908100679	9,23376940548881	9,38082376137643	9,30384333371884	9,13429185693809	9,29407662577283	9,30349969866643	9,11464893197361	9,22032335440589	8,814134096242	9,427679007576	9,2924307239931	8,77258997322243	9,6129111122637
3091746	FZD3	7976	-0,360349229127784	6,25309903381477	-2,02186207468104	0,0544270242189105	0,999912091014564	-4,12285579748053	6,1758440075683	5,76409218914101	5,68456292623337	6,35478394615599	6,98518671369811	7,45881941881274	6,12260850428153	5,93616014595709	6,10508344209668	6,0950159259154	6,42728056385578	6,81490626478506	6,0715703439723	6,24733718932232	6,17391160772193	6,21664244825531	5,88484917726541	6,12949126405139	6,80047358365947	5,61336101354628
3031533	GIMAP4	55303	-0,270461746893558	9,74147845760977	-2,01982566907629	0,0546525091847434	0,999912091014564	-4,12411569126247	9,49055629920795	9,36216845973304	9,88024367003913	10,0236173748778	9,20732966049363	10,1475645589187	10,02764258802	10,5022188819132	9,70648224949187	9,70407468567846	9,22369476910922	9,7338537322842	9,90691991584342	9,9844427461425	9,63675943824547	9,68041925307403	9,52438101656467	9,47649201980553	10,0446702167194	9,56603761603319
2993590	NFE2L3	9603	-0,241596544166788	7,93679452682884	-2,01633496547848	0,0550409507024436	0,999912091014564	-4,12627379926874	8,12664017190601	7,83077765499165	8,11606853227692	7,90644268010864	8,08569406840253	8,26814933431368	8,08251779809924	8,58559148118015	7,71222488906877	7,56577391808153	7,78430897166301	8,40773054705928	7,71408089848126	7,61227693143747	7,58582690964695	7,96195161011904	7,82495662770786	7,72176656211164	8,14338810598642	7,69972284393475
3071459	LRRC4	64101	0,238587981546477	6,40410589561987	2,01613848819453	0,0550628870112742	0,999912091014564	-4,12639521237855	6,4192236686305	6,76685888108828	6,40423279230164	6,173980757899	6,73594360376802	5,91672252167057	6,33548826193464	6,32624722636293	6,95219009067498	6,48826148212833	6,70207418648993	6,20101218419282	6,1936415719891	6,17008645155871	6,07447966008457	6,53310299586044	6,68041267040585	6,47284029943278	5,99300904263415	6,54230956329024
3862640	SERTAD1	29950	-0,290375225239902	7,45302625860012	-2,01410177721721	0,0552907385480716	0,999912091014564	-4,12765343356817	7,29341442873114	7,04980107699432	7,4812948889275	7,04207231968886	7,34192630410666	7,83058864644027	7,82554590424643	7,09590431540641	7,361927616849	7,02231636864818	8,21613507314374	8,16224513669468	7,29568399540898	7,26897745035313	7,01373871407189	7,55940832887504	7,46639112292892	7,47756519483264	7,47698979746364	7,77859848819091
3598959	SMAD3	4088	-0,247200347498662	9,10990037827846	-2,01403682792096	0,055298018296151	0,999912091014564	-4,12769354643184	9,1579067046173	8,86943760063985	9,21061282995425	9,16328235929371	8,92769514956702	9,92088892258723	9,30450765544081	9,12665697733464	8,7539818614953	8,85923622456097	8,88653400294636	8,95093982270035	9,03709314205103	9,31824445542042	9,1097758280079	9,12054581793889	9,0245884275204	9,20213782578524	9,62241899419967	8,63152296350788
3050367	FIGNL1	63979	-0,183881454338696	6,26873123428101	-2,01267684030079	0,0554506456657938	0,999912091014564	-4,12853332309456	6,07680993242518	5,97020799932597	6,04934457527257	6,23661237933903	6,39014292968228	6,72690974311357	6,68814135498864	6,20361469548032	6,18860044994479	6,25781376935956	6,18976706759291	6,35332437924358	6,2187536897534	6,21795444199771	6,1999735860157	6,28402514725518	6,3197739398722	6,25044964663161	6,4551215111054	6,0972834472207
3316208	TALDO1	6888	0,229770654185048	10,5634442017904	2,01213335702484	0,055511743438786	0,999912091014564	-4,12886883471986	10,6244299379658	10,9621563710046	10,8333383020921	10,4662805078193	10,2228888000059	10,0812202142571	10,406857971636	10,2608558698197	10,4142471899292	10,8233580257587	10,3752500601468	10,5753279038244	10,6422735657005	10,614719342508	10,6474614005029	10,2938107896829	10,7302117418798	11,0329033951926	10,3508084688998	10,9104841771825
3431553	FAM216A	29902	-0,368451142542988	8,00439611497944	-2,01147127007226	0,0555862550453346	0,999912091014564	-4,12927750051116	7,7311200263766	7,70889196681665	7,82017459167161	7,68178740653915	7,8875366551223	9,497496493311	8,402729694868	7,67731707376222	7,68142580557561	7,70164841345324	7,80940518787829	8,10862537998407	7,94046296727063	7,937817794551	8,18393808996571	8,0299747995226	7,84198637977749	7,75753775986505	8,9808800995083	7,70716571376918
3652749	HS3ST2	9956	0,708261129978506	9,17517148166186	2,01040456538633	0,0557064888258144	0,999912091014564	-4,12993576383941	9,79902590759986	10,2872153553304	9,89826200481474	9,94072135416323	8,31008344036588	7,45041301089305	8,35762729024882	8,31787347194727	9,4995462959522	10,1822885559331	10,0034593279665	7,80664264663015	9,31427039234738	8,34456069022072	9,46126863532044	8,6928645101589	9,51384046100768	10,5072707732613	7,81926638910944	9,99692911996605
3250863	SGPL1	8879	0,290050746233742	10,705208187417	2,00568211371018	0,0562415509370823	0,999912091014564	-4,13284778552554	10,3128392093527	10,9557410757675	10,8860935185286	10,5633006797534	10,3827311780063	9,855946184359	10,4251295856875	10,345712652933	10,8455573775654	11,1353129476642	11,0587348713024	10,3155711835038	10,973853842199	10,8183459009997	11,0428317225654	10,6220337268342	11,2695784284945	10,957480461941	10,4840649544882	10,8533042463946
2655773	POLR2H	5437	-0,225653735917769	10,5694856723124	-2,00461164363148	0,0563634675144952	0,999912091014564	-4,1335073724	10,3332773422011	10,1326326350124	10,0406426431065	10,6198583965588	10,6852502523727	11,0100822556564	10,7648307835627	10,5500043728763	10,8383042829846	10,5191689816227	10,4527606654233	10,8196455573998	10,7042067700545	10,6043935055591	10,5635787789269	10,3284639153032	10,3479841304954	10,5295410577064	11,0437316281711	10,5013554912534
3848039	C3	718	0,425169616193875	10,4443783009581	2,00117223720688	0,0567567677894993	0,999912091014564	-4,13562535984381	10,2731560762779	10,8124849756386	10,4763391854513	10,410343799416	11,1027520456558	8,94847935592267	11,096364086874	9,97933201242509	9,78253636258044	10,7488864671068	9,55483860272627	10,5953065558234	10,5662862967904	10,688340281799	10,8512338921739	10,1902723455272	10,8047746068259	10,835389101519	10,1413227715881	11,0291271970412
2984884	RNASET2	8635	-0,313575194525081	11,0375970538664	-2,00043478437966	0,0568414117297611	0,999912091014564	-4,13607923352159	10,8862369184997	10,5974474364648	10,9479176941927	10,533790674692	11,2725310002787	11,341285095185	11,7949470185601	11,1626830295313	11,2041420905589	11,0609578490807	11,5249542427737	11,2743038827976	10,5072058482123	10,4957045319831	10,545259917413	10,9990149458764	11,2447338058018	11,2377698267349	11,5678919469261	10,5531633217652
3927903	N6AMT1	29104	-0,280775989436408	7,52686704132635	-1,99808118035915	0,0571123026077428	0,999912091014564	-4,13752719398554	7,62630039469354	7,22094178258948	7,74969911473144	7,71816497931261	6,98344559959033	7,78339658541016	7,65797950440154	7,2404298844714	6,40325791839864	7,65257354339824	7,66256513493569	7,79287073111094	7,81153060314396	7,5564810321083	7,76494330506649	7,84225937067884	7,45376764962834	7,54029023787537	7,62306332910505	7,45338012587668
3513794	RCBTB1	55213	0,239826296829875	8,4782675011404	1,99785026224483	0,0571389417874533	0,999912091014564	-4,13766920849526	8,61346863989558	8,68870920910638	8,88481964272762	8,58480109050086	7,99498294201558	7,85213970720628	8,28016842056551	8,18876123304371	8,28507517572749	8,71948223572087	8,6428241737672	8,2920236866738	8,54191047292662	8,80922722339595	8,69623573334117	8,63664427405578	8,64420605773008	8,4586941351933	8,10557633332162	8,64559963589267
2946215	HIST1H3B	8358	0,452671269976276	7,82712556408454	1,99560267932744	0,0573988017484365	0,999912091014564	-4,13905101636934	7,57255451899731	7,8950895149203	8,48007151447965	7,53706884936817	7,39535647673357	7,50352919654244	8,12924625097047	7,28520361172038	7,8118870379439	7,35746609760127	7,69028742001757	7,29824318311664	7,70480003768046	7,97750677807365	7,79464296756601	7,58256521715916	9,95683927374957	7,51758802790046	7,75936749648824	8,2931978106615
2403261	IFI6	2537	-0,666256326300632	10,1344245823914	-1,99542657879814	0,0574192061090081	0,999912091014564	-4,13915924765388	9,95938891601915	9,52727492236749	12,1122813583097	9,70209203230871	9,74759271479885	9,88216861318492	10,5112165056438	11,5615060195711	10,0202492666471	9,34411510887196	9,88098463984438	10,3125567336212	10,2753125553075	9,36844758692257	9,36119613366128	11,6624088631681	8,74223557265278	9,5026108638478	11,3846706289197	9,83018261215996
2435383	S100A10	6281	-0,238249795078394	12,2548149212483	-1,99335513304142	0,0576597013036905	0,999912091014564	-4,14043197638878	11,672797179696	11,9999944024752	11,6804531740491	11,9392930034019	12,0646614323368	12,2878241062367	12,6666883340509	12,3196173328242	12,3521774064733	12,2947850507142	12,3874214435895	12,646430295662	12,3910738357933	12,2081112224835	12,3389396446773	12,2629991126574	12,4535738901079	12,1375653453203	12,7004853783388	12,2914068340777
3627422	RORA	6095	-0,251731882006187	9,68704144236263	-1,99123657382062	0,0579065864754019	0,999912091014564	-4,1417329255503	9,57803838180965	9,55730948125909	9,6533838841522	9,93104431367558	9,62108755687228	10,3380729630021	9,83755319394996	9,76368509666886	9,29575624093913	9,68718610309246	9,4831830803562	9,4657690669136	9,62129267616189	9,7083659547463	9,9805137539581	9,82917681615451	9,39724733017959	9,52028143815258	10,3390151886219	9,13286632658654
3196034	DOCK8-AS1	157983	-0,198030264539104	5,82947030065768	-1,98915622298144	0,0581499271702062	0,999912091014564	-4,14300969524666	5,82500367529296	5,7146950671273	5,96728721058637	5,85318178516091	5,51862266128777	5,75775219296179	6,1055484306127	6,2878006618947	5,76593682439183	5,76401819702006	5,89870943390126	5,68185284011018	5,89839415011055	5,57612746261789	5,52445605655408	6,08432382232489	5,5103552653242	5,78415361765326	5,93313739454208	6,13804926367882
3372097	ACP2	53	0,334032373476312	9,6761931607629	1,98894615405968	0,058174549264373	0,999912091014564	-4,14313858090186	9,67815004221788	10,0024098186395	10,303189723347	9,59496946823623	9,14316404595872	8,55787821710259	9,3502569329675	9,97739874910651	9,73518097873267	9,73562821444627	9,5316976724743	9,82151390951995	10,0341899547763	9,9232796908221	10,1068506596935	9,03263491380831	9,71852054439917	9,9123206609745	9,27890926128123	10,0857197567537
3204721	TPM2	7169	-0,200756817065131	7,06241742801969	-1,98850107682882	0,0582267470048532	0,999912091014564	-4,14341162953701	7,31519208377405	7,02452604177966	6,89210293925077	7,35854700380026	7,07621421710498	7,206335114216	7,09190573425641	7,31137900798514	6,91490674616788	6,70267049713468	7,21920787208103	6,94855983092641	7,16287334541767	7,14761392573869	6,9034154589852	7,12526441173758	6,5061425553953	6,8647368563097	7,33914918879237	7,13760572953998
2429338	SIKE1	80143	-0,20212279638878	8,10761904638734	-1,98677211504969	0,0584299086146108	0,999912091014564	-4,1444720139146	8,11287053581987	7,86336467274898	7,81271216337076	8,25662863455704	8,05648226299667	8,6246931421492	8,3105459002132	8,323939774217	7,91002535773749	8,17788525008944	7,8333570849879	8,01363324090734	8,01375732739388	7,97647504871307	7,92046921925829	8,0896299449278	8,0717427690604	8,03576985112373	8,58484954534022	8,1635492021345
3432438	OAS1	4938	-0,786695473138264	9,17751008233306	-1,98623304333983	0,0584933800655521	0,999912091014564	-4,1448025296392	8,71966769739775	7,95461767950595	11,7080613591961	8,76074832570542	8,53465381020432	8,45427583973716	9,46546279775548	11,2186633277734	8,861278269101	8,49457566577729	9,03632525856892	9,36197456332912	9,7304893072475	8,57795364509364	8,11232573801102	10,7710464614861	8,27745933604937	8,51228041048685	10,397311896932	8,60103025730284
3432514	OAS2	4939	-0,627780593670659	10,1736450516872	-1,98584369312532	0,0585392608342256	0,999912091014564	-4,14504121828973	10,1321614579607	9,01305481193738	12,1513673635748	9,84458180837662	9,3402255528605	10,1929002635148	10,5314701240058	11,6255582959299	9,79173836964498	9,42508353549992	9,92014446827435	9,91258229680208	10,7185771044816	9,8999608670502	9,82882312545886	11,5026286621943	9,5118889705201	9,54081966423434	11,0860907974112	9,50324349401095
3341440	AAMDC	28971	-0,217073257498782	7,04478039126201	-1,98541501661376	0,058589812524321	0,999912091014564	-4,14530398674359	6,61375888965925	6,81787488803426	7,05167237873775	7,13284335275875	6,85843686486577	6,80702576275144	6,95007685535518	6,97385654377668	6,62671873613588	7,03187681194194	7,39382572501174	7,67660605703454	7,04614927497394	7,09359320576079	7,19358333887823	7,02775684975546	7,10969981686073	7,23344930533186	7,29158047336444	6,9652226942516
3099089	CHCHD7	79145	-0,234912557543724	7,36378580286432	-1,98530811136717	0,0586024253295789	0,999912091014564	-4,14536951237891	7,62704895782672	7,22159566819896	7,33003476340425	7,31880939320215	7,19580808836605	7,94724435242609	7,5229243695202	7,47676660895126	6,92554287385822	7,37472299884139	6,87363046350912	7,64966447286582	7,42233956989304	7,22127844774938	7,34980168084437	7,66346940146555	7,18357798205979	7,17342603005122	7,76414615447735	7,03388377977542
3870054	ZNF160	90338	-0,3381619499533	8,13799130449755	-1,98345634551858	0,0588212793841012	0,999912091014564	-4,14650421916342	7,82208551902647	8,03350885018946	8,14507109026965	7,94373479125653	8,5120467715954	9,21592047757928	8,70790087104922	8,08146303700521	7,49462674462862	7,91935555500724	8,19862499746874	8,43209821179668	8,00118741824276	7,86240565558208	8,27458504462333	7,79388495027668	7,94324537949489	7,76455125209254	8,93135678797437	7,68217268479184
2638962	DTX3L	151636	-0,329946832222587	10,0237108708767	-1,9813665565634	0,0590691305283231	0,999912091014564	-4,14778409815326	10,0911528037969	9,4981797776847	10,7131938788498	9,84067556355614	9,78775495222322	9,9404505769995	10,2929135783227	11,1530710007596	9,94754552653242	9,74848312577965	9,74915585993662	10,3560538559682	10,2691659899123	9,7732062758919	9,56867330897725	10,2542494954979	9,78317306201525	9,59223688569915	10,4388700632276	9,6760118359027
2632036	ZNF654	55279	-0,348601863427851	7,87630628603879	-1,97730071159907	0,0595539849984546	0,999912091014564	-4,1502721255869	7,61212126920453	7,41430455684432	7,41902118758942	7,50971380067381	7,97295808854131	8,9005257971968	8,6099859091075	7,61859088768471	7,81457015148986	7,59519300787572	7,92962235781489	8,51269502359342	7,84827447742092	7,92610632521905	7,98389133378629	7,30419125520259	7,53909403881057	7,65357571013764	8,6188969586949	7,74279358388759
3314040	BNIP3	664	-0,675116002456253	9,80972610049374	-1,9762937463846	0,0596746070552188	0,999912091014564	-4,15088789689491	9,03366974874866	8,84952904542098	9,74179823223835	8,64844272057758	10,9393344090399	11,5854285103103	10,7988076308966	10,5036497649296	9,56446320584025	9,55300690440495	9,93971088508406	10,5975773829499	9,24338734491644	9,34210233672233	9,89636958023338	9,10070078014713	8,7568368320234	9,40087383441313	11,6542621629939	9,0445706979839
2359322	LCE3C	353144	0,308828345548903	6,26889086459073	1,96839715072069	0,0606280117042427	0,999912091014564	-4,15571089033423	6,55604706541867	6,4829785048018	6,136415701071	5,89571150531604	7,18603690422664	6,16339015520052	6,23898090967531	6,23492329812896	6,93719089895877	6,16782426197842	6,00953013586789	5,91515674476434	5,81248778360603	6,2389227469275	5,86709305627604	6,9139287478347	6,03539358013899	6,08481201865302	5,87584561911595	6,62514765385394
3722338	IFI35	3430	-0,515078414629619	9,50396526893792	-1,96546742575106	0,0609851329689585	0,999912091014564	-4,15749761630615	9,4501089417929	8,86256805136616	11,2453742369208	9,1647095721093	9,178026646309	9,14800242456374	9,50691130997254	10,8915370954296	8,9553108167925	8,77966158331868	9,4504427161253	10,0227920937788	9,64809239608343	9,05511881818657	8,90440840155686	10,216115163798	8,59335943166785	9,46032232557555	10,106119665091	9,44032368831976
2791197	PDGFC	56034	0,305003300294439	6,88416188542844	1,96515644641148	0,061023148566795	0,999912091014564	-4,15768718580549	6,6098258833523	7,35808345593968	6,95751121403608	6,70852653101226	6,67561371850538	6,17140245427131	6,63249418487284	6,4778589017518	7,42676440373404	7,7545700543677	7,22255573346627	6,79295173691938	7,11703112416253	6,63351421564985	6,78303047094307	6,74677121278665	7,23361124211214	7,08177768973747	6,36523278383165	6,9341106971163
2983138	AGPAT4-IT1	79992	0,267890754017007	7,27067987224228	1,96333527603835	0,0612461962023321	0,999912091014564	-4,15879702355171	6,86340844332417	7,84651203437485	7,20970954426964	7,60321689997012	7,5678035210634	6,87972428993883	7,28872933425423	6,70528684705238	7,55787977807723	7,04703791973373	6,80544435048927	6,98690601541674	7,0134384402622	7,30188648638378	7,68262459500685	7,53429903137428	7,45545148008246	7,50137745016187	7,04892229341781	7,51393869019167
3824471	COLGALT1	79709	0,209954650398812	10,8167578333669	1,95989531551045	0,0616694633205666	0,999912091014564	-4,1608918389708	10,6218960811808	10,9219508479293	10,970032254325	10,7718668464996	10,6967927503572	10,2439097526427	10,7258055475817	10,3806558298004	11,0685155251777	10,9444725496069	10,9442134457648	10,9323281640876	10,8976674102731	10,8965680944777	10,9286637151603	10,6840229505612	11,1205849255218	11,0745314846861	10,4628036497781	11,0478748419267
2736642	PDHA2	5161	0,254509262297357	6,52746130085988	1,95852153299192	0,0618392170469582	0,999912091014564	-4,16172786493555	6,8699633494036	6,65575891254461	6,28621112697826	6,72904625665487	6,78028451022502	6,24387817184899	6,51283961361555	6,67248565841424	7,296711321759	6,57953363091637	6,02356522383449	6,01581928649925	6,14062854094794	6,68331596158301	6,3544057506199	6,84493266915474	6,42079463153973	6,41399987743514	6,40487139870678	6,62018012451608
2900974	HLA-F	3134	-0,2465144001707	9,84095681549654	-1,95814990783323	0,0618852081020643	0,999912091014564	-4,16195396533022	10,0733260413956	9,99518723519033	10,2136254639985	9,7289087371762	9,63165611951094	10,0915219559068	10,0845602299194	10,3689038880075	9,38748916553154	9,48520705600255	9,65164277362299	10,0702643578747	10,128395190982	9,855217317312	9,40399005785563	9,86591231352474	9,28342030670865	9,69275288601998	9,95927782278463	9,84787739060617
3695699	ATP6V0D1	9114	0,259585872910492	11,4401678293363	1,95711520695448	0,0620134176588182	0,999912091014564	-4,16258336408011	11,4004177908794	11,6944759086197	11,8138579816877	11,3962980854493	11,0510666987114	10,5875255162236	11,1791655554388	11,1003447146222	11,4420144837598	11,7911891873501	11,6262544680703	11,378821457127	11,656158861114	11,4219097610715	11,5527166805066	11,2510262695981	11,6317474014208	11,7662487691169	11,16190523205	11,9002117639081
3934591	KRTAP10-5	386680	0,265516431001718	7,40518427455414	1,95551428060976	0,0622122484032495	0,999912091014564	-4,16355683418097	7,67375231179414	7,52881060044433	7,3065872266591	7,31272270497728	8,21480250221734	7,11162815902199	7,04802611613418	7,84255831878249	7,90853457786818	7,33185370746781	7,40330931880836	7,08846315267202	6,99363792515208	7,48959477739085	7,04590857147051	7,57270172637469	7,37996862438624	7,4017546986445	6,94945846996519	7,49961200085147
3504193	GJB2	2706	0,206666505583783	6,117540129641	1,95471654827561	0,0623115336941466	0,999912091014564	-4,16404174605804	6,24151702949168	5,97102191455092	6,21083103739843	6,05075879130542	6,28766896585559	5,88519069327633	5,72449445783348	6,08066559857506	6,08855711826318	5,94049321328809	6,04768546644103	6,13344042639638	5,97506900276257	6,4896894403884	6,81244298887327	6,14524751931945	6,127331778748	6,24809118979825	5,85142562278316	6,03918033747138
2528347	ANKZF1	55139	-0,308868461290986	8,50517695241461	-1,95352650708065	0,0624599044160986	0,999912091014564	-4,16476492663104	8,4629441510558	8,11984230470395	8,34731871305568	8,56735337246809	9,02614446385495	9,54468353627548	8,95072168263516	8,30996371205063	8,2811465026212	8,1663235155832	8,41751231690582	8,80122863483508	8,18346056105256	8,41415421038896	8,2633785129613	8,31071540714443	8,18744948090927	8,27650299686596	9,23396961036782	8,23872536255684
3588062	PGBD4	161779	-0,161731580345224	8,40714988745307	-1,95333251262087	0,062484120472197	0,999912091014564	-4,1648827929836	8,33242060576269	8,17151393131042	8,372015060656	8,2747789591462	8,15882225547584	8,55654230160926	8,4177183658313	8,63561976016407	8,09686250760975	8,45364846390285	8,55707409721028	8,46034237308032	8,53999641670474	8,44687573436695	8,57231939534218	8,42699546871494	8,22657660199338	8,40660073374408	8,60448830005162	8,43178641638452
2741236	USP53	54532	-0,422478510879504	7,41437901484846	-1,94413551037254	0,0636416781364953	0,999912091014564	-4,17046328929949	7,45715415799777	7,01436580780348	7,14764761566965	8,7096611983597	7,73574242602677	8,16533200051967	8,03170532889845	7,45984587510284	6,59743630214366	7,52006704467044	6,67374533436828	6,93350636214487	8,2882796756682	7,3524421651915	7,53777472692807	7,01970459312452	6,87096838837528	7,34396649702709	7,63043583766856	6,7977989592805
2509900	KIF5C	3800	-0,216225853895371	6,68186470006391	-1,94264423640351	0,0638311372242174	0,999912091014564	-4,17136678784372	6,52009878713249	6,36881523184219	6,31302721459033	7,05028120024917	7,06520834996105	7,13237558489628	6,54778584118165	6,42352034516935	6,48999573889736	6,64993412263015	6,59292705568991	7,09557825826354	6,81241141646127	6,52928551127608	6,7481210103866	6,84989830630542	6,59910403525622	6,54094803517003	6,85405022672931	6,45392772918975
2960872	CGAS	115004	-0,263317857133414	8,27573483102445	-1,94187857475143	0,0639286030150343	0,999912091014564	-4,17183052046271	8,39036670453087	7,99845539729013	8,30123675079843	8,22858617019162	8,04881506905237	8,19430373505821	8,75818815111746	9,00067435531268	8,14867067828297	8,16337285499232	8,09598198081417	8,92450069613741	8,45788629941745	7,95438918977147	7,95598129064277	7,98003217151107	8,44319357919744	7,85999604604793	8,5737879903036	8,03627751001865
2492783	THNSL2	55258	0,205964086639716	6,55719206561858	1,94096208867265	0,0640454399051695	0,999912091014564	-4,17238546896589	6,46434257004363	6,77631192482725	6,39801585871486	6,51215673089946	7,00731533260233	6,3577316568203	6,6977696792998	6,57251581177835	7,08483570605253	6,55940503222027	6,30013597386187	6,5540426845919	6,11745852291024	6,30547012032633	6,79086853841233	6,64636553821132	6,60506320294492	6,4165242058415	6,36739941877244	6,6101128032399
2855443	LOC100132356	100132356	-0,214188454370901	7,56290969558704	-1,93939289778981	0,0642459210443811	0,999912091014564	-4,17333530533633	7,19564876878312	7,55322600108022	7,34308174973434	7,75187602448519	7,43157994510656	7,4627291617096	7,49557366474428	7,78970506186929	7,21272093660044	7,52749977460838	7,52568145900094	7,45677709719149	7,6009174729553	7,76253041866701	7,5449722131082	7,66166324165852	7,0718824133725	7,94479534719576	8,01032069691454	7,91501246295514
3217194	TBC1D2	55357	0,313242854770417	9,86838809997763	1,93832963752199	0,0643820768191996	0,999912091014564	-4,17397865856507	9,81917819804942	10,2665232450222	10,3158186006909	9,95058669900115	9,47427250213693	8,79992350577593	9,70041922091677	9,20792842233996	9,94729157853336	10,0934450355281	10,2089452414472	9,78444854997407	10,0018538434326	9,8549085037396	10,0101467743751	9,82946439979732	10,098026858025	10,3074001380193	9,32669670521999	10,3704839775278
3743167	MED31	51003	-0,221258051191937	8,67358168201542	-1,93665274832713	0,0645973252774126	0,999912091014564	-4,17499290659325	8,56821930342099	8,1293407561464	8,59406557719848	8,48568695779093	8,65698839621473	9,31922697430301	8,68152253194024	8,62347780258416	8,24609410439825	8,67805764212626	8,66495717096856	8,78933680067204	8,66471639858829	8,89269454473395	8,76261674201203	8,74485115746189	8,41426780484295	8,72142443642635	9,14690684537845	8,68718169310047
3683018	RPS15A	6210	-0,389367552401982	8,35574150617332	-1,93610947465297	0,0646671960876994	0,999912091014564	-4,17532139530968	8,34125439080953	7,93109529950951	8,44461043738156	7,44015704453814	8,07380660963692	9,33197222553527	8,90140271677812	8,00817596469814	7,19911232229336	8,06262459129367	8,57471040179178	8,82613886346545	8,29592326603028	8,53078881968691	8,41160362367294	9,30507565362874	8,22446136165781	8,40467823933576	8,41601844794142	8,39121984378106
3263624	MXI1	4601	-0,345117574287334	8,60485618745654	-1,93583877979421	0,0647020350780623	0,999912091014564	-4,17548505101624	8,16682448379198	8,2144505246714	8,43894880307176	8,22010263287254	9,0519035109022	9,7905516158943	9,06028730726883	8,458454694046	8,153927404914	8,18361984675862	8,88772797565331	8,9407018393461	8,17248716068512	8,4399291077235	8,6152793348368	8,44688290020494	8,63252958370022	8,37168602637346	9,42526759365744	8,42556140275823
2592356	STAT4	6775	-0,234328046644023	9,71513302546648	-1,93462123086988	0,0648589397463364	0,999912091014564	-4,1762209952132	9,7568639879732	9,78049079988925	9,36744650040344	10,1185498010452	9,46376374260006	10,1609537807025	9,70308136423032	10,0288077150326	9,67020204051917	9,64266727818513	9,33732149629485	9,57889956049227	9,84136624591426	9,7829528692078	9,9540325884304	9,80393612591363	9,2483045960656	9,55135604238714	10,1986983558722	9,31296561817067
3761164	SKAP1	8631	-0,334958789884476	8,55308806014837	-1,93350348749915	0,0650032761751572	0,999912091014564	-4,17689638575108	8,61620423923937	8,46813340093525	8,37715128687385	8,66161802133855	8,0238796423683	9,61410627037146	8,91408643745212	8,55182514601262	7,86949910912825	8,63197823379966	8,20394352330138	8,29908742616145	8,75192770638537	8,64744623005079	8,93211919332886	8,47577130890174	8,41977334300219	8,3420904664813	9,3912182445001	7,86990197333482
3839642	SIGLEC7	27036	0,242662998903537	8,88911024772523	1,9321249693334	0,0651816747268388	0,999912091014564	-4,17772904918469	8,74412253589082	9,31027563531919	9,26824581580501	9,05020712266446	8,84786232338643	8,26880670742756	8,91226005372105	8,6509375045097	9,05297763986694	8,96724644403797	9,05182225002972	8,63991693688288	8,65331732386373	8,79546088572482	8,94271249799087	8,46154023681924	8,77101168163824	9,32013257073397	8,66884677608235	9,40450201210976
2566645	MITD1	129531	-0,201052011980793	8,04489483908601	-1,92802666631474	0,0657145863591617	0,999912091014564	-4,18020258479686	8,30570275142508	7,77889506563125	7,83548656712532	8,09315890227306	7,56489736692594	8,37691567103031	8,1765455204876	8,39558597155935	8,02111719708907	8,10068819517269	7,82387098840432	8,2762312902833	8,26138568697737	7,961383440344	7,98394498140513	7,86717297321018	7,83876444434655	7,86089620574203	8,32244524079659	8,05280832149113
3839619	SIGLEC9	27180	0,245833708802214	9,64551415166283	1,92064245205455	0,0666844114663084	0,999912091014564	-4,1846519252926	9,39257454584604	9,83976085537083	10,1307466546458	9,5156457655637	9,57809865133977	9,19203772593128	9,61858542178396	9,09613520567797	9,60747755701567	9,8099942653162	9,85918857631448	9,66443422821733	9,65212753210964	9,59906243384685	9,83930538628835	9,28854777611074	9,69436958912714	10,0978759123464	9,24139482856173	10,1929201218427
2902178	TCF19	6941	-0,184533080911165	6,73529580613545	-1,91947359540407	0,0668390693430012	0,999912091014564	-4,18535533975007	6,62097185390346	6,49710779864639	6,71761031532697	6,68436809109357	7,07107195674872	7,22045383806761	6,90124980748867	6,89118815658534	6,7181478439726	6,66579288151392	6,59568822577068	6,99863136022983	6,54590839469841	6,49062767133933	6,54541120809071	6,77452097854931	6,54458494832393	6,82869242392946	6,83492218949747	6,55896617893269
3870824	LAIR1	3903	0,25063811037327	10,7422397196011	1,91895405437798	0,0669079133881234	0,999912091014564	-4,18566792079701	10,7397157276391	11,2213922635025	11,1235897747985	10,7093924701391	10,4702319235338	9,82378730032223	10,8204671285563	10,4290213132302	10,8203862600412	10,8130887533647	10,7529039287989	10,5844254873536	10,7487829163771	10,6520806282324	10,6409205213827	10,7178867088535	11,0029683103651	11,060047957701	10,5224914328132	11,1912135850178
2806256	DNAJC21	134218	-0,169595540299786	8,40533933195414	-1,91412286155491	0,0675510680320803	0,999912091014564	-4,18857232073163	8,33563981888588	8,11372018617816	8,15306331543274	8,48157976264556	8,1410148007812	8,65713156064507	8,48531139921916	8,18581733634722	8,44255704931207	8,4944414268709	8,53632029113554	8,66181544088128	8,70531882989033	8,30378525224855	8,52120236740037	8,2948827948268	8,29142336488755	8,3755548472841	8,51763875816527	8,40856803604501
2364189	UAP1	6675	-0,19031381762014	8,04014407773194	-1,9132937618962	0,0676619841315935	0,999912091014564	-4,18907034135511	7,90186225969541	7,84276494916134	7,62930987761855	8,22700708218825	7,93134911012216	8,51978240981078	8,11665817374205	7,86128190481845	8,22339817781561	8,15400473950233	7,89691471810225	8,15843270164148	8,20992959830982	7,95379428395372	8,00172030818559	8,00932299746807	8,10134330487203	7,99758394732978	8,3560963320092	7,71032467829195
2910364	TMEM14A	28978	-0,211424428123603	7,70113049194445	-1,90963483711116	0,0681533752744855	0,999912091014564	-4,19126671599139	7,56277181469777	7,2385451671083	7,5517858029462	7,96630131045846	7,36633485277465	8,05138521168106	7,66125286274688	7,81436405319057	7,80841484035746	8,00510275077619	7,3121601171523	7,77623316420619	7,9832602819966	7,55089980883587	7,91872788635599	7,68044902691796	7,36293498790768	7,93806435713816	7,88495667457438	7,5886648670664
3923850	KRTAP10-7	386675	0,305531925551218	8,06274667829688	1,90462542353668	0,0688311922549699	0,999912091014564	-4,19426990067436	8,46839044694637	8,55315197432566	8,17009468676376	7,81313837228769	8,97932697497944	7,70388367988269	7,68660738824828	8,48740657139824	8,28407661687556	7,78567070759688	8,26425596275818	7,90451936272793	7,19050627988727	7,88860912119029	7,61159212922697	8,15533415060388	8,15786812520774	8,07405273141944	7,82010265599913	8,25634562761221
3035135	ZFAND2A	90637	-0,208432175191319	9,14978452679795	-1,90232032453284	0,0691450649405432	0,999912091014564	-4,19565032271408	8,66810441803496	8,9481254330445	8,77561234198434	9,05965336659527	9,07547329484695	8,95975676408478	9,4074685048296	9,21972632868713	9,61341581387543	9,18477356973213	9,2508840649835	9,22134121453463	9,1001200024865	9,25307546885758	9,12367946828994	9,41100506431814	8,96732064854764	9,3968534683471	9,5131973650694	8,84610393480941
2934167	MRPL18	29074	-0,201385165725855	8,55566700697237	-1,9011088870038	0,069310520105591	0,999912091014564	-4,19637541820938	8,28917494332081	8,11718717368327	8,56371516121386	8,6043910093451	7,99872122397047	8,39130644574417	8,55299516511809	8,95219923600841	8,7289734415432	8,65714821405743	8,58165223840868	8,85387578408656	8,71987573997017	8,46158389702837	8,5272663161235	8,4096721156177	8,70658555319515	8,68380938823965	8,81381877581445	8,49938831695838
2902407	LTA	4049	-0,263319804310592	8,02794338937162	-1,90070836658976	0,0693652981641588	0,999912091014564	-4,19661508844583	8,21121238295895	7,61446640634195	8,0067129218041	7,7137192258788	8,25719673126511	8,46022861774953	8,39325245431168	8,3837131086487	7,89579725249927	7,49270349342174	7,9455151144266	8,82842888520485	8,1401935106606	8,08848555969815	7,81144936574882	8,01541164012913	7,54057015248226	8,01245170168898	7,70311865657026	8,04424060594285
3480885	FGF9	2254	-0,203235690585891	6,19117860838578	-1,90030523667327	0,0694204712698542	0,999912091014564	-4,19685629117514	6,13274811500693	6,06498613504106	6,01230062158479	6,59347550247233	5,7785545175519	6,71299088065218	6,1662962686078	5,93617142244625	6,0004370255579	6,09190326969486	6,56813154061345	5,92906798534666	6,39191522062799	6,1969377148034	6,31880176804448	6,18216226613313	6,00823245417195	6,2800315020031	6,16772194788437	6,29070600947108
3740367	SLC43A2	124935	0,24539378750096	10,2599753984934	1,89421031957383	0,0702593112622579	0,999912091014564	-4,20049947685529	10,2589512895539	10,1866800112131	10,4643383096795	10,1427278851586	10,6183602272776	9,65870621464299	10,6080467499329	9,8647025136146	10,2600377666291	9,8240182368736	10,3835421448988	10,4295008459053	10,0107816412677	10,4363623348809	10,3849168598783	10,0245436179959	10,8731796590722	10,3691222935439	9,88111114046852	10,5198782273806
2377035	IL24	11009	0,498000740997067	6,33410435870354	1,89248172134758	0,0704988205870306	0,999912091014564	-4,20153151465154	6,18526322397549	6,33120343340747	5,95066992024376	5,96022501184858	6,30757966706152	5,95264500627074	6,24487526760697	6,07276372836813	6,19018946194052	5,81666595141765	6,08144649584256	5,74095418348624	6,04852485170935	8,94764756761588	7,22203885351478	6,20760660515892	6,53332683103524	6,47903608295465	6,06296264880396	6,34646238180842
2382419	CNIH4	29097	-0,191451932382911	9,25316054406117	-1,89106258954848	0,0706959829487366	0,999912091014564	-4,20237838616732	8,95600048672574	8,89533943626363	8,8388237568508	9,52243262285962	9,12441237780795	9,22248095141721	9,29085020788228	9,27331680666894	9,35200239601934	9,22653593094629	9,24501568039212	9,80513804423991	9,20869762945043	9,35087822914917	9,36175156395804	9,45220894082271	9,1758978723506	9,06976133963444	9,39896287915864	9,29270372862563
2477302	GPATCH11	253635	-0,185480010991695	8,27525400275751	-1,88844670630481	0,0710606716994304	0,999912091014564	-4,20393846847077	8,4229637142269	8,3184211858818	7,98544588930903	8,57226672338293	8,41210103220011	8,51293329140933	8,48691673986693	8,4506072764645	8,00954587996933	8,2837324320497	7,90361443934213	8,30572285062177	8,2209840525238	8,1304193692589	8,04612173908088	8,28790764363802	8,03014183639507	8,64290923872723	8,29607782655693	8,18624689424488
2791419	GASK1B	51313	0,572076463279783	9,62380322608353	1,88839881126182	0,0710673641560864	0,999912091014564	-4,20396702096455	9,42923943093428	10,0242740794971	9,11760042184942	9,58122840437692	9,13668637299766	7,4982401819897	9,19721065940525	8,0088332236498	10,1099374463018	10,3131339552327	10,2099598213468	9,16081119820056	10,4869104856379	10,0564717884388	10,479303137479	9,92691822163542	10,233051875513	10,1369817051344	9,17055604305962	10,1987160689904
3564210	PYGL	5836	0,332565210592067	9,07292262317168	1,88828861833821	0,0710827636879518	0,999912091014564	-4,20403271058416	8,54226712890506	9,29078905532279	9,28332096819662	8,95330250247185	8,94137912433717	8,61115004698368	9,16433479718397	7,93502969719076	9,31647312142798	9,45400936335498	9,4620954099223	8,88347381642216	8,97758280443807	9,05438693205106	9,30083373143062	8,34464256231761	9,80997601913761	9,54785625687418	9,18693228495189	9,39861684051325
3738901	NARF	26502	-0,338171210097785	9,20516672741586	-1,88741295933804	0,071205240981459	0,999912091014564	-4,20455464140589	8,72080011429736	8,8585025162223	9,1392245223256	8,78773570134152	9,64785145602504	10,2933018712087	9,6825895036427	9,16711654840793	8,82494420246591	8,68217766402226	9,4369205038483	9,69263476077025	8,86878381922648	9,2191900055317	9,33129848659377	8,8204894573726	9,16723282429644	9,02106944962541	9,9718817092037	8,76958943188932
2698738	XRN1	54464	-0,232212687887918	9,88444461508215	-1,88500491469928	0,0715429994728703	0,999912091014564	-4,2059892230997	10,1194148197411	9,70374277485297	9,87379857208842	9,98495531721228	9,6462658523928	10,1138020293765	10,035877561341	10,7279985707449	9,70082865532683	9,79825229131725	9,58075130456318	10,0191775266434	10,0480628787353	9,84466221124872	9,8581803969474	9,8173225075238	9,6351755910481	9,47709057502604	10,2004713190947	9,5030615464183
2941972	ADTRP	84830	0,375532721854628	7,27204911387578	1,88368341202077	0,0717289491452234	0,999912091014564	-4,20677605444632	7,0163158899135	7,38503001251713	7,47829118119938	7,45573946382538	6,75337670529541	6,61733524156915	6,80396279552139	6,90679160539842	7,68264692005984	8,19081938460084	6,73248365486649	6,8784271929181	7,71597611730495	7,49609690699817	8,48136823807565	7,06218896794218	7,1024424018385	7,82227904615189	6,84764344398667	7,01176710753248
3403140	EMG1	10436	-0,217418869353707	7,82367734534431	-1,88331259450711	0,0717812027219869	0,999912091014564	-4,2069967845213	7,46132035196018	7,4211193528849	7,88631070907011	7,99880950587081	6,99493544653763	7,85319309688117	7,88854447939036	8,0678180836307	7,81051010641628	7,9847432138685	7,82701677809903	7,92397776004743	8,0003064713401	8,08709738183688	8,03776427436656	7,86447262226944	7,7646803443473	7,8265901045205	8,07313889816207	7,7011979253862
3390542	RDX	5962	0,320350507541951	8,82735392848225	1,88192476172881	0,0719770627856395	0,999912091014564	-4,2078226732464	9,01705789272635	8,72610948727352	9,03823017120153	8,56349805250091	8,16969888491063	8,0256358553963	8,62191195115589	8,52810875576219	8,82353613778059	9,49676847445759	8,84412593687385	9,087994688153	9,00139831320936	9,2672375635463	9,27807597114964	7,9476230982356	9,20277276930033	9,34350827374798	8,70798182207763	8,85580447018573
2875419	KIF3A	11127	-0,214126428715415	6,5274930664929	-1,88066138648608	0,0721557629376183	0,999912091014564	-4,20857419289852	6,45722642099464	6,35438250356602	6,0734544463569	6,78247243610671	6,28028582328851	6,92096386788838	6,41207666382194	6,48194605453602	6,22852493363533	6,62311729549142	6,3123774897604	6,6283174702973	6,69730099216125	6,58291806189074	6,89183509547034	6,69202322166807	6,40602384120382	6,33496045390903	7,08312415835697	6,30653009945421
3426502	PLXNC1	10154	0,308822150884717	10,5552898469258	1,87756568216647	0,0725952730001235	0,999912091014564	-4,21041444246277	10,4385195383375	11,0720623886462	10,6707446878432	10,6198206097077	10,156342881466	9,44360004491722	10,6123824118756	10,2002317093636	10,4437262726412	11,0468145448656	10,7217205596411	10,3220707110024	10,8833152614359	10,4247786663159	10,8450134517608	10,158854281512	11,0520864510434	10,9186095515457	10,1281825738335	10,9469203407621
2984655	RPS6KA2	6196	0,295259207014336	8,73090005162306	1,87621278918146	0,0727880790708134	0,999912091014564	-4,21121812267616	8,65039866227167	8,8971813727184	8,79428718316069	8,80445360356239	8,59565930199258	7,8617823593615	8,47792363112348	8,08804615041345	9,15381570650838	8,84604970742677	9,1542627453964	8,46869483893806	8,92774150712497	8,56567111947984	8,77939796557848	8,85174368530979	9,27186291264877	9,11244245650405	8,08561350342481	9,23097261951667
3402506	CD27	939	-0,240548455303003	10,0833968811945	-1,87596799711297	0,0728230128944795	0,999912091014564	-4,21136350451389	10,2923707007113	9,78120909220602	10,1340729166367	10,1601342200802	9,88417602004757	10,864272630886	10,447346429748	10,0566496526025	9,4638257766034	9,78648063272292	10,0698211203274	9,62747276654663	10,1734392894969	10,1284445840247	10,0944159494639	10,1770221099779	10,1718039062136	10,0558397510156	10,4047131177792	9,89442695680015
2353669	CD2	914	-0,236169318252797	9,84032130536332	-1,87369602035589	0,0731479388500306	0,999912091014564	-4,21271230545734	10,0215902523925	9,68797328826854	9,19660084560806	10,1890395445658	9,5608786407211	10,0909222359787	9,67751229669977	10,1503297089838	9,75322559348718	9,83909426282946	9,50330084225379	9,85137947287805	10,022841257836	9,98513834665027	10,1419476171279	9,9253924084188	9,22801254596417	9,9012953037557	10,2720465735268	9,80790506932004
3705412	C17orf97	400566	-0,292518066571083	6,56547821280735	-1,87108414364491	0,0735230323984847	0,999912091014564	-4,2142617224737	6,4386577251499	6,35404123511467	6,09488463792907	6,17625460366699	6,43857056582217	6,33993552878582	6,86757519142099	6,95770440756194	6,31388419465402	6,17273550642687	6,33449775281806	6,84611802449799	7,01020910314653	6,21012057331705	6,23847991758648	6,37491707908945	6,68749148858212	7,46260006122759	6,74756070871351	7,2433259506357
3737677	LOC100129503	100129503	-0,242656101854897	6,88500495320003	-1,86986681469928	0,0736984243625199	0,999912091014564	-4,21498343711829	6,5678884718452	6,60927706865242	7,17870506366389	6,69903945409908	6,6884414155129	7,36574609027783	6,9922078003347	7,45005677891376	7,01616367747748	6,48464279708762	6,62293639967919	6,7369140146937	6,82636986736914	7,11946036063245	6,60855095144345	7,49707915857966	6,67511010362608	6,75991164735349	7,11306882997422	6,68852911278428
3518766	EDNRB	1910	0,379904458320828	5,67648833421822	1,86893416690821	0,0738330455470642	0,999912091014564	-4,2155361887775	5,30458897525609	5,86771133675207	5,70042569072809	5,28424253984742	5,60542208307191	5,27292741223586	5,48780932922784	5,08848245880578	5,2191284218517	6,55513921615239	5,65485674294458	5,04454321920112	5,46683369292614	5,90189521203976	5,7567725786947	6,1222861525853	7,2547500909151	5,96327761667698	5,48010188612704	5,4985720283245
2909020	ENPP4	22875	-0,213290404587974	7,51848422112278	-1,86837483884126	0,0739138830973773	0,999912091014564	-4,21586760834223	7,33926617466503	7,51574714598011	7,57752481589191	7,65526416070643	7,24858804474111	8,0010236384539	7,40276248782554	7,89522045870985	7,47299014193828	7,3706341207013	7,13207599088801	7,6967422851165	7,69687431310469	7,7392386894505	7,58332348400991	7,44459022537321	7,14311517313532	7,38589152395404	7,94084915003553	7,12796239777448
2867873	ELL2	22936	0,317744331217419	9,22118612323598	1,86737727875873	0,0740582475348616	0,999912091014564	-4,21645855086364	9,01851226251233	9,73777778523413	9,11307234154694	9,27575261241937	8,92108845907634	8,13229653308824	9,12481870250317	8,65338772166443	9,44883104951075	9,72843059496615	9,36046306025225	8,99193861736449	9,43519655835998	9,22953892894154	9,19362365042779	9,57637316314764	9,658813950064	9,52202419060855	8,55088841686458	9,75089386616686
2327572	RAB42	115273	0,432461528791306	7,04096788895558	1,86599194283236	0,0742591361869746	0,999912091014564	-4,217278902099	7,21424068816419	7,4108283218228	7,4579544312637	7,28337576120718	6,7584351787597	5,86609269780508	6,62142554825276	6,30366958657976	7,79148182013888	7,87598248468028	7,65403836417122	6,79667048557206	7,14455088028439	6,38378048986896	6,54508454734021	6,31248896914054	7,26674154545661	7,70889959974522	6,55615935284102	7,86745702601698
3870692	LILRB5	10990	0,481413453110536	7,77198822221831	1,86584797536154	0,0742800401478992	0,999912091014564	-4,2173641346319	8,53201684939069	8,6539273539656	8,47445405527385	7,92713103559092	7,17099083489584	6,38678601780532	6,91747143521608	7,83085006874546	8,17478001931836	8,33108221605818	8,67433261925689	7,16964169439625	8,0927165331666	7,09164077870958	7,91358539168275	7,39330839976037	7,74975152104859	8,21902277994493	6,70155437274763	8,03472046739234
3511698	EPSTI1	94240	-0,570586838193556	9,02123784634866	-1,86427852153576	0,074508255324268	0,999912091014564	-4,21829304373189	8,85498135530105	8,51115753291598	10,7490802365933	8,47768368714739	8,3090486816755	8,49805205972364	9,65066607174624	10,6603022537002	8,79677456515043	8,22549511062754	8,98866801586477	9,62800918895686	9,39879414629061	8,68148853470099	8,30364712975557	9,64982133826242	8,29539540370964	8,03581137116506	10,0775045215972	8,63237572208879
3839718	CD33	945	0,23536037578323	9,35221028453753	1,86081515504272	0,0750140205409029	0,999912091014564	-4,22034128291641	9,45421279933793	9,77197284856586	9,45620562762232	9,11321957572498	9,32556093168059	8,57257382275557	9,23777453953617	9,18066271737331	9,48627632371614	9,44435849190442	9,48362525065789	9,5651340306647	9,50349985632829	9,20474136568624	9,29358355897687	9,13461421681731	9,43483352479572	9,70898508802884	8,84521186857208	9,82715925200531
3053229	ZNF680	340252	-0,21353221121085	6,99919728876433	-1,86008322559069	0,0751212868752244	0,999912091014564	-4,22077386175754	6,61528327039185	6,77181823456203	7,0590726666669	7,36994322126298	6,81549366355868	7,46599161736432	6,98523232986551	6,70178481120846	6,73801876457853	7,20445422491225	6,74348786640723	6,96534858864174	7,47030715084576	6,87758896963324	7,0655747903582	6,95643346073118	7,06132593655864	7,03854017650117	7,36256472086915	6,7156813103687
3031556	GIMAP2	26157	-0,271478706044405	9,63423598285393	-1,86005496973929	0,0751254305175017	0,999912091014564	-4,22079055929813	9,66478616108523	9,25835257133621	9,6774797472641	9,68526301332656	8,79136955683942	9,8611794846564	10,0016430766135	10,1725147280286	9,69836244528178	9,84767804965113	9,2244849213383	9,60084565293296	9,79811886377224	9,70171159948282	9,77359078446824	9,75415423681994	9,18894938400655	9,29914483182764	10,3024045494452	9,38268599890176
2608801	EDEM1	9695	-0,169549611063337	9,51654082239385	-1,85888181590176	0,0752976454371383	0,999912091014564	-4,22148369286042	9,4492746296282	9,18977051912528	9,26918827285535	9,55889148975291	9,5667299050927	9,78265947852738	9,63752382772937	9,61944070354555	9,57706940683691	9,5877146154186	9,41881004118115	9,90286849673494	9,69041028503275	9,41529573387104	9,39042806159396	9,33273040999484	9,54511988011035	9,33443365198264	9,73538789477363	9,32706914408937
3413604	CACNB3	784	-0,257593577044154	7,15810432200775	-1,85583323650351	0,0757467687477064	0,999912091014564	-4,22328368379327	6,79409275582478	6,94251185011594	7,14773052151707	6,93097012872828	7,37369664717483	8,13487914803284	7,14508468494851	7,00396458205015	7,01363038519654	6,81374806960801	7,40711063537105	7,55719653188466	6,9304320202683	7,23848634451093	7,17597700869119	7,01472916663652	6,80983199831504	7,04309628009619	7,70154792728182	6,98336975390244
2754673	ANKRD37	353322	-0,377509658314346	7,65634668959508	-1,85571075660966	0,0757648611975123	0,999912091014564	-4,22335596410307	7,33573321039026	7,23493609201736	7,68191711662794	7,35337238721254	8,46652784584356	8,95417070105965	7,93903181489133	7,5192913137331	7,76817863969745	7,08488001253199	7,97656752713638	8,15112969759778	7,2221814637181	7,34056372437858	7,20737504102764	7,49891288181	7,29918080794481	7,30017252085835	8,53618487950525	7,25662611391943
2376988	IL19	29949	0,199905651054309	5,98011979212343	1,85561496498175	0,0757790139294544	0,999912091014564	-4,22341249264207	5,73757195984763	6,01978564016797	5,67701546304276	5,69603399423141	6,29681337797403	5,90706185831424	5,95164142869707	5,58830570010178	5,96687380168005	5,88811917976478	5,94422518974304	5,92134022113788	5,87171649245809	6,32076466628714	6,511942235705	6,16001928149459	6,21078298472339	6,02498987537201	5,7363356244127	6,17105686731313
3458133	PRIM1	5557	-0,22100174614458	7,59726772490118	-1,85508567096843	0,0758572558027957	0,999912091014564	-4,22372480863846	7,3585365577181	7,30544539032085	7,84139154111202	7,7536580182391	7,20988061960215	7,9697644994825	7,74220451177687	7,69559923626958	6,98583739370673	7,80786221354547	7,47874243045946	7,48002063984025	7,69583868586623	7,74634018986609	7,72921553075636	7,78208635527011	7,48674335497976	7,36034492237946	8,11942668015111	7,39641572668132
2792800	DDX60	55601	-0,540017171386237	7,9523070537426	-1,85315173769803	0,0761437316751872	0,999912091014564	-4,22486550293504	7,90580021308661	7,37778308263819	9,65922404860921	7,89832307458407	7,26419233816057	7,7964289864635	8,1055594307721	9,72788885706533	7,54420358665966	7,5582099579586	7,38684966482253	8,12035889265089	8,4439337899395	7,54088850311503	7,59185308547884	8,84486339766223	7,19061564663956	7,20722611959776	8,69172418079924	7,19021421814853
2866590	LYSMD3	116068	-0,172351510436828	9,80343334686061	-1,85309630787452	0,0761519563704765	0,999912091014564	-4,22489818686478	9,78707405942563	9,74235986172107	9,5750652108906	9,92469895649745	9,6198630152388	10,0905106309988	9,9038786509014	9,7885765347588	9,41597610684068	9,9608894098666	9,68195456544884	9,73092973084847	10,1221158001622	9,81492266775809	9,68290792642572	9,63844448180026	9,8184958205824	9,8184119289446	10,1965697404294	9,75502183767232
2854445	DAB2	1601	0,366020648268059	11,2219795623409	1,85151536548947	0,0763868615705786	0,999912091014564	-4,22583013975853	11,3561893917472	11,9688798069304	11,323454487682	11,2056261112326	10,7079692232094	9,89689598293355	10,92561568777	10,4462584536874	11,7084196666662	11,6415291294194	11,5251810910687	10,8571885335116	11,5538080597294	10,9255648123251	11,2212679925485	11,5687899353824	11,6381458851067	11,6188499094861	10,7914786172666	11,558478469114
2912649	COL19A1	1310	0,3214242414546	7,14276285996355	1,85098320668945	0,0764660738429787	0,999912091014564	-4,2261437377671	8,21696985497757	7,25790329134029	7,68574264185089	7,09285361891894	6,88972483896429	6,77412147022212	6,65476032585238	6,63415483668572	6,95512610088925	7,30624797321902	6,84488314082753	7,08883914819488	7,3893869382787	7,60365058544254	6,93677393654573	7,53053475014475	7,68669150692666	7,0548779426954	6,75609522054202	6,49591907675222
3661940	GNAO1	2775	-0,334116829017434	6,68318218860459	-1,84899219128183	0,0767630698576006	0,999912091014564	-4,22731656006139	6,3396879153538	6,1584090752674	6,05902706597654	6,5593659932984	6,37243569560724	7,60496598692293	6,2109772522346	6,6829260195884	6,3564910464225	6,44112269884838	6,69327350976912	7,09391840936311	6,95612465772685	7,24098555256903	7,28246814928022	6,6956551320179	6,71647743395934	6,50051692983167	7,50468214038006	6,19413310767426
2427208	GSTM3	2947	-0,336603165669787	6,11743648082725	-1,84628351913176	0,0771687217822514	0,999912091014564	-4,2289109274293	5,84865755507753	6,10802880469472	6,08040376287148	5,89465511411306	6,61647370965682	6,29995570078943	6,02082016926623	6,44216075209139	5,69700736539726	5,10331775617279	6,85506692155476	6,53803590649323	6,23459375331218	5,16485739009126	6,57111603516454	6,09105610967688	5,67204653705757	6,1742502532694	6,30678595605489	6,62944006373958
3568310	ZBTB25	7597	-0,302273217033626	9,3236594285504	-1,8448424056729	0,0773852992638228	0,999912091014564	-4,22975862680649	9,28869985702016	9,13878814538563	9,17188805928345	9,27213796992076	9,63288653988832	10,4301468891398	9,73244683344218	9,00219996425735	8,344643855194	9,10573712065152	9,31806335183027	9,5044985482374	9,11143655413387	9,22781478369158	9,2736975996185	9,35613298456848	9,22855713154754	9,08203539085165	9,93886188429034	9,31251510805514
3645626	IL32	9235	-0,275142213707616	11,2593578371863	-1,84427234587887	0,0774711157662998	0,999912091014564	-4,23009384233636	11,2940675071478	10,7406169426594	11,3015048402277	11,3291944897077	10,9971025208738	12,1072817938503	10,7983819346303	11,8686406553137	10,9217704317238	11,0403486404319	11,0798571356812	11,4486609575794	11,5430263929162	11,7455306230645	11,3137014409164	11,2042983796403	11,0248179466158	11,0433353292659	11,5466123718158	10,8384064096635
2735027	SPP1	6696	-0,256649769564479	12,5905490377539	-1,84299092025987	0,0776643217361118	0,999912091014564	-4,23084714256295	12,7550598026659	12,2823069179293	12,0652971295399	12,1199585921142	12,9026159806453	12,9770885817809	12,9363566115814	12,0856219261426	12,6593283106722	12,2548632516201	12,7034515535357	12,8614217886543	12,7727860533847	12,236425347562	12,4206474069308	13,084868935306	12,2639634624196	12,6815721486625	12,9656130341993	12,7817339197317
3719515	DUSP14	11072	-0,188166473416919	6,19107563073745	-1,84255411335677	0,0777302762212	0,999912091014564	-4,23110385347867	6,10632673911313	5,93885212707741	6,25043267915551	5,95838941125898	6,22189987337804	6,61388455401385	6,40476273817191	6,6387768926127	6,13080029686586	5,92957319172294	6,25063347480214	6,13218431730924	6,54651089893626	6,17985921187363	6,09096593315119	6,09043655614224	5,89187489403346	5,94811576881838	6,26789406239339	6,22933899391873
3096171	POLB	5423	-0,203352770301209	7,75445722201586	-1,84098454489818	0,0779676692406989	0,999912091014564	-4,23202598947473	8,0248902402011	7,64026350933252	7,68193071837698	7,8950672299035	7,20741631684709	7,98709082216023	8,16082861741448	7,87709841556717	7,58875638461321	7,8722438349183	7,63301891595193	7,87161067594145	7,9158895796521	7,46372147365421	7,62400106643048	7,29766824688292	7,61040463717774	7,8661056788957	8,05695788929522	7,81418018710094
3394123	HYOU1	10525	0,221895667953131	9,27008403839093	1,84094410643277	0,0779737937321035	0,999912091014564	-4,23204974129133	9,17953323092992	9,39307809342655	9,58808613662876	9,2069371794671	8,69231182330084	8,73068569010744	8,96229356609765	9,19478666617051	9,55250881207727	9,60014496049175	9,20506366410927	9,06591547511019	9,6621452545465	9,36296997785927	9,40878441998644	9,11060813359618	9,54050073934373	9,42316079333804	9,02976562160082	9,49240052963045
3332298	MS4A4A	51338	0,718106504703655	8,60269631495876	1,83953117021922	0,0781880474782895	0,999912091014564	-4,23287944495293	8,44867794453142	9,04682287425844	9,57111670994106	8,18134921790455	7,18986729189858	5,34801500266091	8,24775964090093	7,32916192518713	8,5720924368522	8,9307702572057	9,24136264192353	8,52145314223366	8,58210293897019	9,42432571334816	9,42898258348842	9,33375109485212	9,96291715194389	9,15182950527337	8,49964551616294	9,04192270963799
3598199	ANKDD1A	348094	-0,224512748131062	7,28904919808012	-1,8390498575254	0,0782611486282359	0,999912091014564	-4,23316199480585	6,94914503685428	7,15603232779556	6,93937934482369	7,20691956706241	7,88094068348223	7,57641841147616	7,67303437157617	7,7045908097783	7,32972396670207	7,2023511074102	7,36991419577744	7,60642399458705	6,95917559542559	7,07892126846592	6,87552802801792	7,27379544653151	7,12350245662056	7,14613693155871	7,49664639768314	7,23240401997343
3014957	ZSCAN25	221785	-0,212334582447928	7,47900712486939	-1,8390428518277	0,0782622130809928	0,999912091014564	-4,23316610710721	7,29733060464856	7,25254685029054	7,30540198572094	7,54733343920347	7,90614713731803	8,20813327235438	7,59307611283741	7,44078980913708	7,56189066819731	7,16883522536033	7,53145285177494	7,65965024399275	7,29547083170718	7,33104771727329	7,33202170350594	7,4426002483713	7,24642694385492	7,2694003102828	7,86383704127222	7,32674950028435
3996381	ATP6AP1	537	0,231600287544357	10,9833811106519	1,83674324644304	0,0786122949434718	0,999912091014564	-4,23451545831413	11,0199366311783	11,3581885258919	11,2932003544107	11,1680580100936	10,6298051982135	10,1785875952819	10,6972883320595	10,728105780029	11,0309563010981	11,1531805626036	11,072221808617	10,9179619892416	11,0344487911413	11,062132810986	11,187990201479	10,7565892106101	10,9612521986326	11,4072178229104	10,715330328813	11,2951697597472
3838556	FLT3LG	2323	-0,248504947913981	10,0500342083082	-1,83574377935392	0,0787648711885295	0,999912091014564	-4,23510160775532	10,1740564111636	9,7125602523442	10,1184634535828	10,0349401768145	10,2649587532892	10,8706357481777	10,3694648555863	10,0009228440387	9,5218096773615	9,51326318511268	10,2642739084501	10,2569910782684	9,936436942039	10,070633772639	10,083461974847	10,2385573589627	9,5454200545018	9,93454139964173	9,83610251067307	10,2531898086706
3716993	RNF135	84282	0,238800312604679	9,42538597590838	1,83572543347479	0,0787676742180778	0,999912091014564	-4,23511236514171	9,29374197086767	9,84221095463218	9,6229619320436	9,33064848398955	8,98245532412177	8,83938326943839	9,50129817415984	8,75749761682912	9,56385445576924	9,75147568888795	9,69716813194927	9,28811099590575	9,33394685853028	9,44459488195002	9,41824842595679	9,43905543161168	9,86993351809175	9,67775126087687	9,19499797276963	9,65838416978618
3245783	WDFY4	57705	0,209312577594302	8,99859111510288	1,83272406707986	0,0792274097305887	0,999912091014564	-4,23687140003965	9,36916482744162	9,11251245894344	9,56322717705153	9,11187757374417	8,82531770129273	8,66133256571903	8,8101543277806	8,55380727400675	8,88916771427815	8,99629153216818	9,1144719232618	8,98192470968846	9,01985346563103	9,19130786583912	8,90696457825225	8,8701554074018	9,2298043060519	9,27754577016128	8,53822524566233	8,94871587768138
3901041	THBD	7056	0,36401220942078	8,89385900374288	1,83257555874148	0,0792502176537503	0,999912091014564	-4,23695839297558	8,38315387804287	8,78785276886183	8,72001664728785	8,25619607722573	9,18158014633742	8,8824136914005	8,83757024014675	7,78332518263417	8,88757970138673	8,9844126021672	8,94323895712266	8,31497269640588	9,15547736870353	9,6897404442822	9,90007239482619	9,01591578067257	9,60996679216561	9,29245240669363	8,63696658931943	8,61427570917474
2901463	HLA-L	3139	-0,285458688452979	6,0465239882586	-1,8307517872496	0,0795307757249451	0,999912091014564	-4,23802637544519	6,63839196079016	5,87080128511453	6,17574892951167	5,84483101325571	6,24449447524865	6,57912044933913	5,98541831094494	5,80865523144241	5,88067896311345	6,10758307737426	5,92930546482428	6,39403464642977	6,47467325392634	5,73577009500721	5,08633837444193	6,18536387585619	5,59895832009367	6,08979414503749	6,6013369337946	5,69918095962555
3096575	HGSNAT	138050	0,219588450813404	9,05641794514876	1,82930093542349	0,0797545786149036	0,999912091014564	-4,23887552639818	9,18369655523707	9,4870156066457	8,75675517829798	9,24880431644615	9,30504787013063	8,54347813560472	9,07742273217898	8,63887400041965	9,29022265160483	9,19060255856406	8,61496070952921	8,88366724441399	8,90414898646755	8,84471139952257	9,03868194575695	9,26379792441384	9,23839742064785	9,39099268444387	8,90009046350267	9,326990519147
3565524	GCH1	2643	-0,407978049900851	7,93935108567747	-1,82895652595047	0,0798077857507676	0,999912091014564	-4,2390770424415	8,28904035488065	7,26672559404489	8,53087301055212	7,59123956504363	7,65278561046692	7,73788219705296	8,1733792591603	9,54024082401803	7,27700882305886	7,58635702953946	7,76753103332153	8,93377792379875	8,15059724181809	7,79521000917213	7,76088557493584	7,69645059420946	7,31346578006945	7,46809049230643	8,37421197554973	7,88126882055008
2476671	RASGRP3	25780	0,33557982731789	8,68423442852063	1,82630849894809	0,0802178992968315	0,999912091014564	-4,2406256607742	8,9055581012295	9,25637514629877	8,8849127116846	8,88072052935705	8,07494679039276	7,40996318570442	8,28215449717734	8,2573264865254	9,00213657070508	9,24233325299388	8,87532904445317	8,4460427107761	9,10978982613491	8,56035783660067	8,7538957328819	8,65999720476372	8,67025150915084	9,06225171878605	8,18086994493868	9,16947576985772
3834405	CEACAM3	1084	0,183633936591173	7,491916279645	1,8242927925646	0,0805313007981383	0,999912091014564	-4,24180358485444	7,45757157184657	7,63072486514497	7,40203821956765	7,43289345859336	7,76975960086188	7,0697818041267	7,55558440676909	7,60374727984041	7,43610844697405	7,2975558966172	7,71536948121781	7,28540175232835	7,16891008203377	7,51624217220276	7,59053352968855	7,35578684226203	7,9709431789087	7,37471865432618	7,43879935199643	7,76585499759351
3351841	HMBS	3145	0,219931498140266	8,39026704722668	1,82212019459827	0,0808702787901293	0,999912091014564	-4,24307231853045	8,47958394476999	8,34505030967707	8,60682702278142	8,46889680046032	8,00047003310553	7,90516300800798	8,21859675788415	8,23805123327346	8,70626321177638	8,77547464966904	8,49560358990577	8,16712497584733	8,66562188712335	8,31374639999776	8,4480952804434	8,11735674359024	8,42461817382287	8,6041559437924	7,92244204168048	8,90219893692464
3441941	VAMP1	6843	-0,217361413129897	9,52329355286507	-1,82065185988579	0,0811000713216099	0,999912091014564	-4,24392926896927	9,17173064322585	9,3473635132582	9,60035776268593	10,1479461057317	9,41758218381156	9,94250663011695	9,3737454472796	9,3866065849706	9,22114584306497	9,33271809360316	9,22126694724317	9,47525639798567	9,58755675088448	9,5451163239293	9,93569876479097	9,68642032411856	9,410966181872	9,67644247440416	9,82199493156528	9,16344915275927
3629567	PARP16	54956	-0,217920045138447	8,459856469335	-1,81952892626623	0,0812761889734904	0,999912091014564	-4,24458435599988	8,1443342987554	8,35306176749368	8,29850339293978	8,3924086412049	8,43359799385489	9,16960754231464	8,76489092916029	8,39915593745195	7,99950949555612	8,45569980162697	8,37664281307344	8,42488619914143	8,47002244323476	8,69437868162402	8,62585682924036	8,5355724197137	8,40912216848297	8,22152910291515	8,93344889083198	8,09490003808355
2635983	ABHD10	55347	-0,183423000152016	7,83197059430244	-1,81930454563407	0,081311419702283	0,999912091014564	-4,24471522404299	7,8888344271378	7,5927746913486	7,72264018283707	7,96232660577357	7,45757443248639	8,16057180062578	7,81486285546602	7,66955529469286	7,64948599086364	8,13636896182938	7,72358429514482	7,88483598373444	8,17746315319154	7,77970681337258	7,86281934141649	7,86605351383324	7,44614663310881	7,80570402709616	8,17186341422609	7,86623946786359
3226138	AK1	203	-0,249294317111329	7,65683234688378	-1,81861732230481	0,0814194048287385	0,999912091014564	-4,2451159806331	7,54442339411044	7,77726389130845	7,59111978812986	8,00887842582963	7,4948806477179	8,12132409981601	7,79308682443929	7,3498500784368	7,60558537185011	7,19152064410287	7,51121030487735	7,85848887502837	7,71748538399474	8,02287568204495	7,31947153951329	7,8753175725304	7,53866849370406	7,17294215907384	8,40621133036806	7,23604243079925
2709132	ETV5	2119	0,298996429071789	8,541985041057	1,81827630055994	0,0814730363352649	0,999912091014564	-4,24531481478145	7,91058827672567	8,47245590019356	8,30818067722469	8,17606060417504	9,41782971226702	8,0479226016868	8,62346933968242	7,6136645858515	8,91889743874818	8,94578996954733	8,6269775473426	8,52016485555323	8,70483059415668	8,70743024701473	8,87449800928184	8,27010436417189	8,882090260575	8,79644502930863	8,54522874328228	8,47707206435092
3161082	CD274	29126	-0,623175093664182	7,25770250317787	-1,81810062643148	0,0815006759875258	0,999912091014564	-4,24541723355422	7,93000435170682	6,28393124837344	8,17101456267152	7,02753222449532	6,87117974442363	7,31677364558066	7,60923848391285	9,71287801032587	6,82693928097204	6,77321391509889	6,66839311489062	8,86073672520864	7,57926795031048	7,17437986558227	6,71806683508923	6,23475750518903	6,2586745173311	6,80978873254944	7,87353410763668	6,45374524220882
2754582	SNX25	83891	-0,224395146606173	7,4355810059604	-1,81780673869301	0,0815469328338367	0,999912091014564	-4,24558855805028	7,4111653782488	7,1476390520978	7,2589241083879	7,87459406113127	7,18930655133236	8,15381991098373	7,28406375365541	7,4526252002515	7,22975766616203	7,70283445883818	7,2649913965952	7,21190793322165	7,89084391015986	7,2494624913668	7,57943219550051	7,26187279608247	7,44756546671563	7,54089822981607	7,54216860073772	7,01774695792314
2688605	GCSAM	257144	-0,256566967869519	7,7098964196367	-1,81727399529119	0,081630842403334	0,999912091014564	-4,24589908308076	7,9503230993227	7,71390488722118	7,36412099624173	7,58173845068471	7,70800699923817	8,60576388657874	7,79221951755796	7,90413985418778	6,99043459247083	7,57827203146368	7,53489272160189	7,90014723182447	7,86241170880478	7,93086590431675	7,7275062892006	7,84188175470595	7,05910112317738	7,49459051377444	7,86401339599387	7,79359343436635
3557209	SLC7A8	23428	0,528591506045581	9,86348719782613	1,81530987734351	0,0819408436859486	0,999912091014564	-4,24704345263337	9,42054164892109	10,6312410702411	10,5410260679557	9,75565906915007	9,32793399600301	8,11299184449275	9,65412226085238	8,31942321070904	10,1070840307328	10,4234606382679	10,7208601586558	8,92746570758288	9,84335002247114	9,89717573349712	10,2089851895859	10,9308934449139	10,2907814292703	10,2720237709641	9,4551249582414	10,4295997040143
3430389	TMEM263	90488	-0,273702759365202	7,82306463895119	-1,81233424013252	0,0824124286621698	0,999912091014564	-4,24877574904791	7,75348171942395	7,54998690194309	8,08515506032305	7,74332772270603	7,37971830842449	8,66604567442815	8,12759324451913	7,9134701584027	7,02169203584341	7,64292621368614	7,61085890621805	7,65618496702063	7,90962209319429	7,78353203944603	8,02894911978891	7,62069349616062	7,93182688837006	7,76157503269067	8,58978889099761	7,68486430543671
2992197	SP4	6671	-0,19089836265284	9,88271504741834	-1,80936485058724	0,0828853529313758	0,999912091014564	-4,25050269590355	10,0908922975808	9,66240198606632	9,7186350791665	10,0658599938135	9,67032544586937	10,4872276846959	9,95833350948804	10,1179010728701	9,64925026154154	9,72506706885101	9,73202552617953	9,82884548145828	9,87517380624708	10,0377449566628	9,93352011102163	9,99082866668375	9,7243117306661	9,56010823256963	10,1653383134418	9,66050972349309
3705491	FAM57A	79850	-0,317699582492002	7,33221156929075	-1,80807034145591	0,0830922554013238	0,999912091014564	-4,25125502402411	7,1458389332424	6,83375495927403	7,49775289431953	7,03809650938054	7,95427818987098	8,30001497879722	7,54994006343276	7,6125510942024	7,36397014057876	6,69774286435007	7,46230576926576	7,66844552089376	6,6731287206572	7,15546722111675	7,0311599827974	7,30006837678023	6,91350482299763	7,22195505989658	8,0841075120611	7,14014777189997
3045004	NT5C3A	51251	-0,21657483789448	7,01053580229715	-1,8050952473794	0,083569453382907	0,999912091014564	-4,25298281808261	7,02021962076401	6,59460637861018	7,12266739391884	7,15783290648061	7,20174202862624	7,2359618751366	6,66606707706184	7,5630666312485	7,0076855401217	6,96857955390043	6,86292101950377	7,43969125518476	6,77169668377664	6,88654834921563	6,64760320613211	7,27633153010065	6,75352140514937	6,83466656642182	7,37999666752875	6,81931035706062
2492064	KDM3A	55818	-0,399619949132415	9,13054611033961	-1,80435335785066	0,0836888175110158	0,999912091014564	-4,25341340346194	8,88686098017235	8,73852893341164	8,8303517708309	8,8456857479014	9,68159722307948	10,7010725998145	9,8007024815986	8,87003008855303	8,98490056839795	8,84246827286422	9,11050463959917	9,55493794170592	8,86783070224893	8,84381597078233	9,01246421024493	8,57842736373629	9,0227077698839	8,75423136580224	10,2201379180981	8,46366565806631
2473965	SLC35F6	54978	0,262043382914833	10,2957728351918	1,80359447186123	0,0838110680148003	0,999912091014564	-4,25385374217566	10,1593229010892	10,7409232280072	10,549045080846	10,352143112486	9,98534496800024	9,47596110943197	10,0225603165352	9,81657449502357	10,7418813946025	10,4710707585949	10,5059797047303	10,166852898182	10,2398626834726	10,0932824229708	10,1930813516271	10,4699295502884	10,5187520684578	10,7093998158014	9,88824775139216	10,8152410922962
3992575	CD40LG	959	-0,288988057922823	7,46618988804813	-1,80003422676425	0,0843866487505855	0,999912091014564	-4,25591804734179	7,83619596509885	7,25242867047664	7,56958858851229	7,71018251002873	7,02356949452835	8,37746245071653	7,65827497615052	7,25456271399713	6,57731776374649	7,7671957143567	7,13649188892554	7,52138265521179	7,88568672260076	7,11814669872125	7,65565910377932	7,3127219524927	6,95647390871954	7,5727591630352	7,67731413693654	7,46038268292777
3358492	POLR2L	5441	0,269734988684903	9,09727646518069	1,79841612391942	0,084649367289877	0,999912091014564	-4,25685543647178	8,77058325582992	9,1268794293246	9,19301278141169	8,77753920895136	9,10645835685533	8,49672833318099	9,07001951319844	8,56874934245857	9,64368769657998	9,31560459672272	9,52731882957068	8,79055585088844	8,92432579132498	9,18680230506612	9,07321982677466	9,20002013012975	8,99201997461962	9,5604302326809	8,70840247599824	9,91317137204677
2776372	WDFY3	23001	0,260353635590331	8,58643867114111	1,79701247523846	0,0848778359446151	0,999912091014564	-4,25766817299184	8,36528244105243	8,8645473716322	8,5265526532703	8,51328090076297	8,61547482599339	7,54992673744901	8,36752344746153	8,30875955286915	8,93478515577106	8,95695069113655	8,8064798351063	8,8097428311382	8,77471641387583	8,43539178506893	8,68229177863154	8,41954140240766	9,18277619172826	8,83350693550631	8,17914047688253	8,6021019950781
3257246	IFIT1	3434	-1,19536192431333	7,3576426535931	-1,79631212952467	0,0849920276934567	0,999912091014564	-4,25807354029542	6,23317567167469	5,7309253249141	11,3836530356052	6,16749191214394	7,63842956365471	6,55347616393896	7,91969433542414	10,4152669069114	7,05154796259978	6,19257699205728	7,64132662428707	6,07792799318481	8,71273224015472	5,65300457362911	5,95937459060826	10,406673557178	6,18482421193	6,43094633382367	9,2277000904509	5,5721049876912
2413153	CZIB	54987	-0,190103188897721	9,93243922889838	-1,79619530969897	0,0850110880744841	0,999912091014564	-4,25814114742514	9,65665426043244	9,62911016054082	9,61278126452947	10,0726977099652	9,47917797875066	9,87275490316056	10,1558171985278	10,3858024108853	10,0730110293773	10,1076120133343	9,92201891553968	9,71847843758773	10,0283505107262	10,1037433342076	9,93237945304035	9,85076461664153	9,99302267461234	10,0109950684243	10,2572284620141	9,78638417566989
3830353	CD22	933	0,245628714305681	6,8299058423353	1,7916590332806	0,0857540756154952	0,999912091014564	-4,26076434758264	7,36321618180395	6,91392225172419	7,63818978505118	6,76916806711775	6,70635997375893	6,84065837242053	6,60341815411856	6,47734949433386	6,4272042410548	7,03189820841935	6,93020659286728	6,20379888752156	6,75476492869753	7,09420374588326	6,64640271906085	6,80999756819766	7,16504592785864	6,93668542637972	6,74486736017011	6,54075896026623
2557759	CNRIP1	25927	0,20493264148235	7,15054841807962	1,79130227850597	0,0858127436386538	0,999912091014564	-4,26097047660257	7,00016913523128	7,47024095910062	7,25307728581647	6,97477208499124	7,36728952146511	6,78726550419945	7,06988323291064	7,1242979054882	7,66867770866849	7,27330929075773	7,23508819047589	6,7969597570248	6,74673907240313	6,95724478918891	6,83809994972713	7,34860762099033	7,40940198037005	7,41317588836805	6,9840317165327	7,29263676788209
3651639	TMEM159	57146	-0,215308389437702	6,51975115622044	-1,7899005655502	0,0860435880821773	0,999912091014564	-4,26178012753691	6,17512441977024	6,26191767291922	6,60299780500643	5,93478131178503	6,60358293135127	7,03906388240782	6,72848346933707	6,38645965038764	6,20935493319395	6,40188958414999	6,53146453806952	6,82260215816007	6,5797886550245	6,41637575985773	6,33697627762139	6,66773324159991	6,69374414170775	6,52263776917466	7,0610388334467	6,41900608943792
3175119	OSTF1	26578	0,207121439929718	9,38277486061218	1,78891913212321	0,0862055350007941	0,999912091014564	-4,26234678729388	9,28545718544476	9,51567840270017	9,39675084629398	9,30465986877928	9,44646430117003	9,3233436810537	9,39351845495896	9,51065950649858	9,46973035472369	10,1067635042601	8,97030310788538	9,18107247049414	9,18566166673669	9,25738871688154	9,60158825859244	8,86981014966485	9,64133197681859	9,53743153622046	9,51568096418118	9,14220225888511
3522662	GPR183	1880	0,239927175125564	10,371245391224	1,78821503345941	0,0863218799022244	0,999912091014564	-4,26275320213375	10,3746315916305	10,8865834642726	10,5349005618964	9,9795380646552	10,5142164890607	10,1371557498929	10,453376228805	9,82949300229794	9,87917960695844	10,6723428248152	10,291919855992	10,1272912382818	10,4600994127271	10,0211519394797	10,4254668905613	10,0470842180148	10,7309424761398	10,6966092571355	10,4902510088104	10,8726739430536
3399623	THYN1	29087	-0,212027869930405	6,61274568439098	-1,78714043410866	0,0864997059936486	0,999912091014564	-4,2633732854464	6,68588207785846	6,13999661783605	6,33586713783608	6,43154030296247	6,6293507568239	7,03379505140592	6,58536611169808	7,15137228588453	6,65358954616348	6,25404501714653	6,4389492411469	6,71881972937065	6,33084527316052	6,38218293849464	6,88865012726628	6,86883692553868	6,35435353066476	6,86529565946527	6,76277561292882	6,7433997441676
2440327	SLAMF1	6504	-0,260756507525119	7,70721361960131	-1,78679839704115	0,0865563726588136	0,999912091014564	-4,26357060538405	8,21074364372931	7,25620797285611	7,73531563741342	8,13837976720675	7,43287920429765	7,97205241608784	7,69613972466091	8,1058791745339	7,31724562403345	7,50760815657451	7,20425908547837	8,05921056798513	8,10097010574597	7,75580794589296	8,06277095450176	7,57878676393192	7,52505832450384	7,73637959606042	7,78386153194753	6,96471619458452
3770632	SUMO2	6613	-0,189919022209931	9,30239486573779	-1,77985389696695	0,0877138044226156	0,999912091014564	-4,26757183564482	9,05132665407813	8,99728822004045	9,09321982413991	9,40920575805442	8,98950441017859	9,63198708311036	9,27167055715342	9,11774871867888	9,17286396320368	9,54835626537122	9,2857073343567	9,39212712831977	9,48359480656773	9,57131788751154	9,41776496848312	9,30421903168653	9,23715680720256	9,2324562578576	9,8448270926421	8,995554546119
3432267	TRAFD1	10906	-0,292135916895027	9,2917314350197	-1,77940823236914	0,0877885338777285	0,999912091014564	-4,26782828746959	9,30606847737676	9,08032200219925	9,94601010955355	8,95061688285967	8,93062721352679	9,4660321328613	9,54624025974402	10,3848516460343	8,68188965057047	9,10800073034715	9,18437313403424	9,80802914557093	9,23609694469456	9,20497310863019	9,05086676493867	9,06059651598399	9,06132291512523	9,01450970753814	9,72664756535096	9,08655379345374
2635349	TRAT1	50852	-0,251067070064183	10,223395912832	-1,77729851278596	0,0881430347767894	0,999912091014564	-4,26904175968808	10,3940990936146	10,0106720794643	9,8316741917572	10,3553827685799	9,61091505191598	10,973931572754	10,3847831264843	10,247308367787	9,66059280073813	10,4037274716815	9,85770360990294	9,92948979798862	10,641828092255	10,3461747206412	10,3969761593137	10,5149460977836	10,0693975021814	10,0651665241529	10,5187545209522	10,2543947066906
2744980	SCOC	60592	-0,163658302779722	7,32440229376781	-1,77535146650809	0,0884712891659962	0,999912091014564	-4,2701608757528	7,41974442712306	7,25329049483612	7,31903955419399	7,2947650637787	6,96457749031569	7,53327559146087	7,24670614107924	7,51410263773352	7,35328436888223	7,37728755062938	7,32943986555404	7,31717157699136	7,72956491027802	7,03981010585975	7,2167078196233	7,15702871537288	7,14556699091534	7,2874289882363	7,65283096109176	7,3364226214006
3345107	ANKRD49	54851	-0,277330514149785	10,0612833303956	-1,77042019867959	0,0893073446432252	0,999912091014564	-4,27299185309444	9,49387463648708	9,39185724874183	10,116781840321	10,1568641458845	10,258455702618	10,2957730132385	9,8683789792595	10,5966445273472	9,37060397276913	10,539780814547	10,1932920011223	10,1549304041508	10,0299502369072	10,3927457886881	10,1251699365821	10,2548537537639	10,0251992527753	9,7758199857919	10,6729788272395	9,5117115396779
2600068	TUBA4A	7277	-0,242863330209168	10,5908170664372	-1,76821103933931	0,089684077549065	0,999912091014564	-4,27425851845812	10,9087602850434	10,1820585399124	10,5534895699249	10,6881901778896	10,4828900779983	11,5743062186415	10,6452911938023	10,5044296808719	10,1946785268916	10,28912408583	10,3809541480204	10,8134421197386	10,4675601007391	10,7910830404801	10,5541500153018	10,4623009334032	10,4586407398425	10,4842029861774	11,101809756134	10,2789791321013
3190190	LCN2	3934	0,629323217046336	7,90441995008541	1,76819407201534	0,0896869762797707	0,999912091014564	-4,27426824320838	7,45508978314905	8,24467508476528	7,18507732873864	6,92571964628723	8,46218847933013	7,28445135501606	8,54160641822294	7,4920194264369	7,49228246054747	7,32656711859044	7,42389326499136	7,30959581125333	6,50330858874317	7,88608730335357	8,2134282089845	8,31631590790748	10,7316577443317	7,47279387684809	8,6278791199159	9,19376207429506
3418610	ATP23	91419	-0,234603653551822	8,55383958762591	-1,76659605853283	0,0899603436057985	0,999912091014564	-4,27518387786781	8,37441834378895	8,05819086697344	8,71844170708513	8,24701296739575	8,57565918813873	9,45298461303029	8,76295953291556	8,5912616680229	8,2456616547629	8,59296237932927	8,78766274315497	8,29390839824311	8,37268374185482	8,33916292468721	8,51882144764179	8,70106424293665	8,64969549100736	8,45642553550539	9,04545070095882	8,29236360508524
3770052	SDK2	54549	-0,487855744860949	7,97671667084993	-1,76542232200346	0,0901615849569886	0,999912091014564	-4,2758560809638	7,75279349019996	7,32734153630143	8,2560011630934	7,22734476190127	8,94103021597351	9,90649365721125	8,80491973295921	7,9794136224914	7,71588447558928	7,13723446175727	8,66575205072705	8,51825702855755	7,41363336194281	7,72234850954225	7,5798606560796	7,79168163646212	7,2958378554313	7,34894471171583	8,55000486883558	7,59955562022657
3840224	ZNF528	84436	-0,205968946187055	7,46780877133282	-1,76497815669334	0,0902378390643735	0,999912091014564	-4,27611038349256	7,05523577667312	7,378207073017	7,41587865084845	7,75889759038762	6,97602681471083	7,4810065715559	7,59592239556177	7,51801953588125	6,8751381760685	7,86491861654408	7,41404305020002	7,55268526165714	7,63242364040508	7,65299197542952	7,76621491345063	7,42876047132303	7,47803263621877	7,63489403698367	7,69127989030802	7,18559834943202
3623552	ATP8B4	79895	0,265715915655325	7,61410564801688	1,76251324156177	0,0906620177475164	0,999912091014564	-4,27752092214266	7,37102068667236	8,15120126455401	7,95763185609884	7,45064454563787	7,18964347807787	6,68510761415803	7,45839489041074	7,47101669216035	7,50949164265674	8,29785806409564	8,02915234414113	7,35613605917288	7,58336639064722	7,42989830863118	7,81301534299544	7,49896465494584	8,04679598396221	7,56140974474411	7,71828396587397	7,70307943070111
3514849	NEK3	4752	0,233177508161283	7,1458891717671	1,76045884147042	0,0910168537193514	0,999912091014564	-4,2786956056493	7,16728115982627	7,49412545134109	7,3067882169271	7,20487749635652	6,73023090561371	6,48511070049908	6,63546550139056	7,19254497958644	7,03996684680029	7,30769650751574	7,16851432116554	7,01963962306496	6,9868462486702	7,06577323444366	7,74900962437224	6,94743210459413	7,49362061446354	7,62177198105215	7,030801220485	7,27028669717377
2939034	SERPINB9	5272	-0,221560735398624	10,1021785613414	-1,75928586882753	0,0912199813705628	0,999912091014564	-4,2793659149415	10,4052472448995	9,53833348692482	9,7426080097592	10,3298662396292	10,1667216702188	10,2617989966868	10,1082971255966	10,4841972479575	10,1190159411945	9,71767628112828	9,85360095561808	10,3674351788651	10,4168233931879	10,2460433746466	10,4133179934858	9,99863943238124	9,70197037181057	9,86994962879025	10,4389810916949	9,86304756235329
3094514	DDHD2	23259	-0,237407065669665	9,03770841876676	-1,75887498730292	0,0912912266737947	0,999912091014564	-4,2796006521026	9,16759213648317	8,69855861490247	8,73593228732809	9,06554338846265	8,971145762051	9,94528947211062	9,29383256973403	8,85069720120675	9,21958995291803	9,07763768049909	8,75621930533009	9,18504194868845	9,17597084923639	8,98716138616761	9,00232963079598	8,91988205792963	8,8329252086357	8,81403802841005	9,55760469490733	8,49717619953816
2948648	LINC00243	401247	-0,212358080510096	7,97339531203439	-1,7576973304353	0,0914956914012878	0,999912091014564	-4,28027325911682	8,0792263182837	8,00318544633777	7,59821686684754	8,101983780573	8,22913566414318	8,55151042598739	8,50316365459257	7,92514543515256	7,98567964860527	7,66156195581772	7,60732370700142	7,75616643284476	8,02550404179825	8,02106367148022	7,64944944028572	8,16780103935207	7,5789880449487	7,9813617681716	8,17578323742078	7,86565566104358
3226097	ENG	2022	0,233246436702094	10,858510528932	1,75684630979896	0,0916436889504344	0,999912091014564	-4,28075913570686	10,6208633425982	11,0852376634203	11,0203040140007	10,7083851258364	11,1737687653069	10,3510473432857	10,9900464135222	9,92203463849886	10,9854703612171	10,8748638257062	11,1507672520121	10,8249301903009	10,9555902679087	10,8441540769651	10,8400034739683	10,8976097906441	11,1348904437808	11,1227002679921	10,4957618158086	11,171781505867
3543979	BBOF1	80127	-0,171977609552075	5,7459114235524	-1,75647207286618	0,0917088356824727	0,999912091014564	-4,2809727536714	5,7105148548156	5,67358387415711	5,43759692511015	5,65214166197891	5,40434672539239	6,09107731025698	6,05550280682185	5,73783972465867	5,51884767627668	5,53158881721286	5,83272189935755	5,66784951862533	5,74906214996717	6,10483832205485	5,87687049911108	5,78103201595064	5,61961627003755	5,71092045467377	6,04085474099346	5,7214222235953
3744958	RCVRN	5957	0,252171147557934	6,04847181576774	1,75609707059402	0,0917741553160588	0,999912091014564	-4,28118677992434	6,09932439711398	6,33358953570936	5,82594849981543	5,34634415203213	6,04409302801019	5,27872052122714	5,90551553054858	5,98527087026951	5,85516527267233	5,86478535881438	6,19566311184452	6,42554084965242	5,95209004401009	6,41525935177057	6,05878085335162	6,12031033877646	6,66075686095062	6,07121641637372	5,94319058515313	6,58787073725854
3413212	SLC48A1	55652	0,237908479041746	8,60124980779334	1,7553538122825	0,0919037369205368	0,999912091014564	-4,28161089756694	8,75398390576806	9,19280251908352	9,08786820661343	8,83208681011079	8,53933246619137	8,30990972869617	8,41756095585557	8,34274065978938	8,66854465674319	8,7287973424596	8,68275376839225	8,14694902872598	8,55456202881495	8,32151158410788	8,41526881243307	8,3619064175122	8,61396867341079	9,1624084109974	8,01207787382993	8,87996230633117
3725392	CALCOCO2	10241	-0,222163823344273	9,37640637636711	-1,75438878117483	0,0920722160780039	0,999912091014564	-4,28216139525412	9,37563598039825	9,07412462720184	9,66460275303273	9,24893847253746	9,1900360109764	9,74124993889193	9,82518634347435	10,02562837556	8,970447302291	9,29530161992858	9,18966816241178	9,61455317226478	9,24404696796083	9,29176375006056	9,22049356045562	9,06463226846609	9,35518623729168	9,10677046805981	9,81420871076549	9,21565280531311
3060300	SRI	6717	-0,211958554815075	11,0560366715522	-1,75260992463342	0,0923834673828552	0,999912091014564	-4,28317563866018	10,929181416324	10,756561745665	10,751951080399	11,0097128294371	10,629908034857	10,985357478002	10,973917253536	11,6063009829672	11,3344267883326	11,0858261976718	10,8619817676052	11,59031637028	11,4048150309431	11,1498653458869	11,1532515495184	10,8426789502299	10,9479317744715	10,9721681527153	11,3729106738815	10,7616700083203
3188993	ARPC5L	81873	-0,202650337225721	6,80028366770429	-1,75196530243518	0,0924964801529538	0,999912091014564	-4,28354302094193	6,55867371749948	6,30226678325399	6,65985158440586	6,62911917774445	6,49874784775505	7,11344652635062	6,83287620585538	7,04960867854022	6,68198194660221	7,00577088865568	6,69912363857955	6,97695945847394	6,88607372604196	7,06002248997091	6,90330491203315	6,70061685128208	7,02662970076536	6,87631832720216	7,2519457731012	6,29233511997265
3461341	CPM	1368	0,415140251012467	9,24471460430543	1,75123913126441	0,0926239310932423	0,999912091014564	-4,28395677789703	9,31599151793743	9,80349069261866	9,63236667600776	9,16943800483476	8,65226856717058	7,75504548759826	8,70015649622224	8,3757095225305	9,03420356082992	10,1330561949773	9,44728032879127	8,9206243016798	9,69114428745206	9,30785014228492	9,59225076292132	9,57037963759523	9,80693694176794	10,1717259447264	8,56994077656142	9,2444322416008
2953536	TREML2	79865	0,204633312723192	7,07545402747414	1,75057159185755	0,0927412236962496	0,999912091014564	-4,28433703268871	7,90078225573081	7,08424521824601	7,26202340176609	7,05282076646308	7,4106474454406	6,77805556111363	6,91541047255396	7,09558133352263	7,29373623195038	6,97875013415273	6,94459563896362	6,926388217608	6,85608175112928	7,10439924223464	6,67018681206587	7,22824403887149	7,08991754221883	7,12450085041946	6,80969508048026	6,98301855455135
2584207	IFIH1	64135	-0,434375903119449	8,00350087663267	-1,74944171766368	0,092940041434922	0,999912091014564	-4,28498044266335	8,13407373910958	7,39924245954433	9,47308963668746	7,87369194739359	7,89402465481478	7,83787390638852	7,98604495614194	9,48808996622241	7,55503548560406	7,57747994374542	7,48982551231458	8,46649645319393	8,53598641116592	7,53410661385645	7,38842483057399	8,50563071932818	7,52168255910302	7,53033490568529	8,49291350408963	7,38596932769041
2472914	UBXN2A	165324	-0,162271678130912	6,30037734939584	-1,74742842022039	0,0932952115641095	0,999912091014564	-4,2861262729677	6,22914575341296	6,09864263719347	6,20528520691678	6,6424409597075	5,94087593197925	6,43807779739027	6,14064143607333	6,46761778290337	6,28013705104507	6,44576727216774	6,15366775010208	6,47802047276955	6,25181038350849	6,20190772640904	6,35873391793481	6,23351340336108	6,29089217980503	6,285720677694	6,7236212211033	6,14102742643967
2405364	AK2	204	-0,191995521924071	8,34488227674513	-1,7460282111617	0,093542907387839	0,999912091014564	-4,28692268592553	8,347784125695	8,04411191742564	8,48456166367667	8,50571385554665	8,15076302635309	8,92263606183065	8,3991896063779	8,4180822969059	8,1745318066172	8,58397803206443	8,34973953689748	8,39735114589389	8,38573176355997	8,32711196835497	8,16762899712066	7,87558245836496	8,03291999209771	8,41760538858038	8,73716826311386	8,17545362842556
2940145	NRN1	51299	-0,309834756404491	6,04903955010477	-1,74569707821153	0,0936015664487453	0,999912091014564	-4,28711096941772	5,92092710453996	5,6336234847685	5,94430396160184	5,87948802740405	6,81181467024082	6,89053418326244	6,8529111709985	6,2544716042428	5,99957829908604	5,72589961156738	5,78025462154182	6,639259964243	5,67764103968477	6,18362591147592	5,33914118954056	6,01848889117973	5,67133819621234	5,77397686407006	6,27254291644294	5,71096928999184
2451616	CHIT1	1118	0,242431383392451	6,19334886444747	1,74359551607847	0,0939745825194308	0,999912091014564	-4,28830540104874	6,21069958245938	6,23815500794976	6,81963960208869	6,21940867183101	6,36697965534319	5,65022576443198	5,92777279214706	6,12293625927445	6,90978169315183	6,13134237663753	6,10023303728118	6,10544981908283	6,43065911537119	5,87889867679186	5,66383387381332	6,18907741865714	6,41116594833809	6,23786832559319	5,73770052384245	6,51514914486333
2439101	FCRL1	115350	0,508431319446256	8,5541304489746	1,7428512332006	0,0941069922335693	0,999912091014564	-4,28872819970949	10,3169910082508	8,81476419571315	10,0201868002165	9,00150707218276	8,07087155914527	7,9685286947834	8,01132299284671	8,44639192306207	8,1212773097352	8,84966491241874	7,59722268234751	7,9248459101643	8,78350975798966	9,5435528184114	8,03835788082538	8,5339883332535	8,97496496254313	8,46101015945698	8,27082036642781	7,33282963971767
3177863	C9orf170	401535	-0,19075296765721	6,15631649079826	-1,74276204517072	0,0941228696612076	0,999912091014564	-4,28877885637723	6,0301778178807	5,83392833339321	6,12480613810045	6,13556773437783	6,07279600451086	6,08843157111169	6,1388008377291	6,66665875251095	6,49036260378691	5,82786594341508	6,50114778355038	6,0597161029499	6,20996502967998	6,03298994511986	5,74235761706412	6,48292535363657	6,03193170548939	6,09495547736327	6,13876110335895	6,42218396093593
2921402	SLC16A10	117247	0,46713986567566	9,33475184225881	1,74152539167852	0,0943432565087016	0,999912091014564	-4,28948107728982	8,89774840639112	8,77567774203707	9,08866011852444	9,28819580965708	9,96436199323142	8,90841467042123	8,53319754861725	8,34797639254698	9,21575539403605	8,8553812698884	9,38742725863911	8,99062262382432	9,67241144654038	11,1430967209208	10,912420541622	9,4481968575232	9,26879143822783	9,50797656361444	8,92739992282578	9,56132412608721
3444472	TAS2R50	259296	-0,431971991704103	6,68447046999929	-1,74152255035461	0,0943437633733666	0,999912091014564	-4,28948269034378	6,25925007599297	6,35155236001374	6,86012034766361	6,78774084951588	6,71405105726971	7,00157922776331	6,37714822220985	6,10752178803327	5,71703232528137	6,73898046189158	7,33940799586275	7,47012523235897	7,46717285698994	6,58497779133294	7,0391571126357	7,7292250715807	7,21828374326014	5,8773875583375	6,8472558558613	5,20143946613064
2694817	PLXND1	23129	0,188362237836575	10,0722856731003	1,74140372958253	0,0943649619255868	0,999912091014564	-4,28955014484526	9,9701706544861	10,3874471261151	10,0948292163526	10,1407334782581	10,2279386174278	9,742343516495	9,96692053903304	9,50331102683065	10,4519666184068	10,055117514652	10,1469217172362	10,1088010203675	10,1307027510102	9,8719422899744	10,1223074509029	9,85188688718058	10,2168287923932	10,4117673985482	9,77765720686087	10,2661196394752
2639129	SLC49A4	84925	0,234977162059419	10,1119997090361	1,74054680283631	0,0945179645418902	0,999912091014564	-4,29003653567912	10,3081151117051	10,4326732896476	10,1791796513175	10,3158152314213	9,80080271048208	9,52958676542013	10,1501293549693	9,33238106457435	10,346690399301	10,4456042139254	10,5119587976183	10,0097981774358	10,0599261017764	10,0568333173629	10,180916008234	10,0368576270668	10,1647776381917	10,3795747990904	9,61908336069156	10,3792905604912
2827185	LMNB1	4001	-0,195619679730968	7,50795670134138	-1,74021409628522	0,0945774255827834	0,999912091014564	-4,29022533883456	7,46026528020903	7,27150464336187	7,32976249329026	7,537624036415	7,83546019810918	7,63399333810025	7,74744229254869	7,97655127739697	7,72500886670364	7,29621761903698	7,30902830932552	7,86846528498204	7,5229307135535	7,52190812892882	7,36005011434895	7,41536855433763	7,4163679367849	7,38923226077734	7,65702934463174	6,88492333398534
3293537	PCBD1	5092	0,219163265963271	8,24791593356612	1,73909210250172	0,0947781823558926	0,999912091014564	-4,29086187570107	8,07774767057467	8,51158845120117	8,41189797666494	8,12545690141722	7,89901318510705	7,58036938213083	8,22153808117657	7,80940949704991	8,41970179737582	8,4715972881457	8,2702389782393	7,97662657085272	8,5246848198671	8,16736348055148	8,41583251443808	8,0778864971107	8,61115037747523	8,6881717494697	8,10896052853082	8,58908292394344
3230689	FUT7	2529	0,214639390063706	6,19924581505052	1,73886390184183	0,0948190583652088	0,999912091014564	-4,29099130821683	6,15165951768938	5,85823122737799	6,39660615679793	6,20970046899932	6,71733152543561	6,28349319670953	6,06867536878265	6,51784025561896	6,45425065689079	6,45437140354172	5,72320130685282	5,95562010857773	6,29124142437799	6,3196304054205	6,61002489729851	6,2717848224944	5,96490502346799	5,68807563130105	5,9096286164722	6,13864428690331
2438093	GLMP	112770	0,297171504026281	10,683172624581	1,73788828829519	0,094993982625597	0,999912091014564	-4,29154454262173	10,8359669735902	11,2780947639805	10,9877176941066	10,8588404156964	10,1627640891285	9,53476824290829	10,5356539137287	10,2881669026544	11,0282054616722	10,7161674491311	10,8652751635546	10,4582628544112	10,7919637091543	10,6367411256264	10,8027062519796	10,5730889192189	10,8130711103708	11,3507150598579	10,0891335444935	11,0561488463551
3441215	C12orf4	57102	0,336184374941327	9,0280853174944	1,73555287647196	0,0954138306416953	0,999912091014564	-4,29286806960976	9,17993483209591	9,50770569555937	9,47148767232738	8,99657328400227	7,99419360713431	8,03925253168493	8,84577982161764	8,98845116718715	9,15631941480212	9,89190807804242	8,97219151368587	8,68712092210718	9,65273007843828	8,86620525722458	9,3815677431856	8,53676795337515	9,18719372184624	9,30296323665592	8,57810079148301	9,32525902743272
3249171	ANXA2P3	305	0,188514715615711	5,93338223015094	1,73527513752606	0,0954638660185228	0,999912091014564	-4,29302539506394	6,0660839438437	6,27330071809026	5,86629273131586	5,74901395365563	6,22356355021498	5,81626249276396	5,74731893276308	6,4042976229446	6,21508264138462	5,9976315317854	5,76223286054878	5,49360259983293	5,75554656450122	5,81952860761316	5,6663507859738	5,98310947988807	5,89661950123763	5,71515010123929	5,96471411529323	6,25194186812851
2704267	GOLIM4	27333	0,303893867211491	8,05040815655999	1,73431880051513	0,0956363234321039	0,999912091014564	-4,29356699079722	8,02640036058968	8,33623305031166	7,96546076686295	7,9660452902795	7,49852754020254	6,95263209767196	7,82044908725005	7,8139250891	8,68631456433708	8,55088277190724	8,08832538881947	8,14526399945931	8,44398787922253	7,97739257643256	8,07432024234892	7,71878085652994	8,51504392922371	8,59946684033686	7,43573570087286	8,39297509944103
2436754	ADAR	103	-0,208821972530492	10,310964387253	-1,73406990742395	0,095681250080963	0,999912091014564	-4,29370791364187	10,3593264812622	9,97073367458727	10,853085877447	10,1968022798251	9,9850189740886	10,4607104524685	10,4083671861893	10,89629421993	10,2913783155909	10,1026053668885	10,111187962275	10,2897312912978	10,487926805057	10,1997533294504	10,044299910716	10,7166790587391	10,1532156235511	10,0373155986034	10,5487388807969	10,1061164562952
3385042	SYTL2	54843	-0,212746377509348	6,79223705062484	-1,73247771916459	0,0959690744201321	0,999912091014564	-4,29460910417194	6,77888765829493	6,71697858270681	6,69245642883202	6,95791177895102	6,6377376492691	7,31759163672133	6,85920206048054	6,88506314025348	6,20824835116744	6,49136726036107	6,61079687519005	7,01319324038149	6,65321204784085	6,6297091478105	7,44065780959884	6,92755534745619	6,64408045240453	6,63211208284126	7,1294641836789	6,61851527825639
2686727	ZBTB11	27107	-0,167113337837346	8,8118167610338	-1,73016406920785	0,0963886320368649	0,999912091014564	-4,2959177099898	8,82455636942696	8,60215670590259	8,45787956101971	9,1065174714926	8,68856646887573	9,12289216009473	8,94048610244646	8,86433963398266	8,7029885411387	8,98582589033516	8,53677531862109	8,75600718139786	8,99005525914653	8,83562558946475	8,8378437005057	8,65391789528092	8,6778225475081	8,77132987968076	9,21141339738115	8,66933554697385
2720145	LAP3	51056	-0,266623959219814	10,2697500171757	-1,7269998585233	0,0969649550141733	0,999912091014564	-4,29770559339482	10,21221645085	9,90492200261617	10,5241086577102	10,3046726009094	10,3922584043622	9,73235005900662	10,3790947007735	11,185376725818	10,5719128756766	10,0615858898562	10,2066952016413	10,8900072077301	10,2932259190649	9,94718864623325	9,65291335378794	10,3539806173185	9,866354074388	10,0402172686704	10,6449996669238	10,2309200201778
2383312	PSEN2	5664	0,188363292267734	7,22756156150369	1,7265728785871	0,0970429481223866	0,999912091014564	-4,29794669151546	7,20666965985166	7,42414264007073	7,46790249552663	7,22330954081223	7,4938830623149	6,7581480406409	6,91818509292838	7,43326772255625	7,69084534267435	7,31222670043474	7,14649275786703	7,17333623762963	7,13483453723772	7,19230439886833	6,95402167957642	7,27904573084207	7,09660297073395	7,45857137852401	6,80860811466005	7,37883312632389
3986585	MID2	11043	-0,201723358884168	7,43106868978438	-1,72171765266333	0,097933570493699	0,999912091014564	-4,30068556327057	7,29385009844272	7,03473530791854	7,31265005967295	7,4629112862092	7,30189604089163	8,09087343145287	7,5861678545715	7,69166070259286	6,97685869470802	7,36845383093433	7,53498775776862	7,25953385673158	7,38434876851327	7,53070237113884	7,83546662930909	7,64372762493515	7,1407650604112	7,18411172018434	7,48098068930526	7,50669200999563
3142519	ZFAND1	79752	-0,27821357267483	7,87093427797967	-1,72139292882277	0,0979933833483222	0,999912091014564	-4,30086856681704	7,7541211584151	7,56322905221532	7,54924825155093	7,9012016474335	7,06860702532875	8,1471062735337	8,05364166387159	8,49931173476453	7,10204932891119	8,47613415398767	7,64401123467305	7,72668225211855	7,9501187554552	7,84026797402656	8,13139614258757	7,75791177518191	7,9810724972831	7,81299744105772	8,60742786508108	7,85214933211633
3982462	PGK1	5230	-0,205407446520496	12,913204489198	-1,7198188306814	0,0982837658427314	0,999912091014564	-4,30175536323079	12,6303598601208	12,6903695316538	12,8637582768482	12,6637266813083	13,0536997190085	13,3518473669508	13,3612600731136	12,7250736203125	12,3631134667281	12,8777126260737	13,1842608285571	13,1248813115488	12,9014987434941	12,8499807315882	12,9830072770512	12,898402742692	13,1203428715594	12,6206369817314	13,3274937748742	12,6726632987459
3949162	GRAMD4	23151	0,265452622285171	9,85195044878114	1,71881284784903	0,0984697273380737	0,999912091014564	-4,30232182977469	9,52645787068745	10,1801449122059	10,1308861630104	9,87909317849527	9,8090828459045	8,86492512682953	9,94434574335774	9,20006727310133	9,84759710538746	10,0906001305999	10,2124893495848	9,75424910140238	9,76145664370192	9,63683863340107	10,0758247421628	9,74848367431817	10,3696769042333	10,3210155253798	9,50611576021458	10,1796582916444
2811656	KIF2A	3796	-0,202467655317797	10,0618768698455	-1,71866266594461	0,0984975148987981	0,999912091014564	-4,30240637864399	10,2105188099962	9,88746022519616	9,68207659811467	10,1413541476047	9,87675481351793	10,6678228193225	10,0702969839199	10,1395949709545	9,94138804913248	10,2177015080128	9,6570583073166	9,9747221480129	10,3131407591356	9,93920007899045	10,2958567670558	10,0806324393989	9,81647694779431	10,0160438812672	10,570440518111	9,73899662405499
3838094	FTL	2512	0,328471402011266	11,2141511448001	1,71823209988683	0,0985772177195788	0,999912091014564	-4,30264875095004	11,2821150143639	11,9476257924502	12,200895137771	11,4288084409172	11,1117852137188	10,2808960787412	10,8503894778371	10,767921412025	11,7771833137284	11,5684165277223	11,5360836829334	10,8141022069336	10,9598683608065	10,5788831349881	10,9081245835065	10,9942188809759	10,9966983220452	11,7258812624067	11,1409846343683	11,4121414177631
3790259	MALT1	10892	-0,190121278098594	8,87932773816742	-1,71711409475657	0,0987844291841122	0,999912091014564	-4,30327791168744	8,90797245628748	8,77154989377742	8,90862743791568	8,74937365021527	8,58713646034048	9,50806665394105	9,12068324842006	9,06290134611213	8,47058530337593	9,02882129620922	8,8434099343101	8,94276442635102	8,92130370514755	8,92897095990083	8,93908668700124	8,7554341136675	8,76438703313398	8,60007613558619	9,23987055841636	8,535533463239
3959613	FOXRED2	80020	0,232564450411882	8,1461085610864	1,71660141750242	0,09887957249664	0,999912091014564	-4,30356633457311	8,492593867182	8,36752073442967	8,14087145517812	8,1569123052761	8,11867013690295	7,45261468802716	8,09936972039966	7,93148708005187	8,50880419805969	8,29404470814173	8,4328506103765	8,03655904166056	7,92996057536758	7,7945828614683	7,86350446486172	7,85155898486232	8,56598899035983	8,65513924033267	7,7518111124502	8,47732644633938
3075531	ZC3HAV1L	92092	-0,280114912595209	7,49727232457575	-1,71563258545911	0,0990595819036641	0,999912091014564	-4,30411123103085	7,18950170652486	6,87889054425886	7,42361992656841	7,14874669124561	8,32924499179934	8,4441601903594	7,78286343496418	7,24889456041165	7,17935898995382	7,44684719637188	7,58658559048859	8,11358479471715	7,35870128972681	7,3160451258508	7,35758090052227	7,52223647021605	7,36622514308785	7,53448992152269	7,63303486508141	7,08483415784334
3991698	HPRT1	3251	-0,233677308485163	7,56359395431551	-1,71540062548452	0,0991027213898073	0,999912091014564	-4,30424166210402	7,30088987005076	7,33163900054655	7,82500912123337	7,3277193100227	7,08167357368704	7,87749360337408	7,93413312146032	7,86628776972113	7,31381706345207	7,84040803859966	7,33552831425904	7,64314274752242	7,7235759848837	7,43530338679157	7,78159214766655	7,18127514248656	7,41413024223326	7,59562101130065	8,31954908055036	7,14309055646848
2667809	OSBPL10	114884	0,304651080419546	8,28073609904641	1,71425941714521	0,0993151933373428	0,999912091014564	-4,30488319862875	9,27401478070165	8,21545079232291	8,86983308650854	8,71629501843907	8,08408204697715	8,45843488349973	8,07509545789322	8,00275897909317	8,41647293617366	8,7600409745403	7,67489854368857	7,5665702307293	8,17401541901928	8,61143074350664	8,20568112566175	8,41290505177567	8,43743140381847	8,0098207480909	8,19331125613749	7,45617850235077
3354443	SLC37A2	219855	0,337073062246297	10,2206647556788	1,71351019553684	0,0994548945619423	0,999912091014564	-4,30530422860865	10,1417608793781	10,7819054688214	10,6421378931954	10,2932405241732	9,88746002389924	9,16582190767853	10,3172522782157	9,18176236687672	10,4589941577547	10,5672296437076	10,7349577749007	10,1304366522674	10,0514998880193	9,812852358686	10,2414334527835	9,87252286185925	10,3718051149881	10,8799215108888	9,89386648067656	10,9864338748051
3661065	RBL2	5934	-0,191184334107438	9,54446364991131	-1,71266201958044	0,0996132480660554	0,999912091014564	-4,3057807239421	9,50879701171425	9,59036098403444	9,51553817486108	9,65437726963419	8,88880729256278	9,84665266621547	9,59619102144083	9,5081702524336	8,97282280821733	9,60365222134727	9,68686711498385	9,75413938659123	9,656222021666	9,41375860053452	9,59205233464952	9,39982906184655	9,48762612800975	9,51666494166091	9,78144443317768	9,91529927264497
2420681	MCOLN3	55283	0,196975529578896	6,15063633399218	1,70872685054906	0,10035073906303	0,999912091014564	-4,30798947058758	6,3551950280656	6,10589982876382	6,14638648287294	6,24410961970479	6,27399745228445	5,81736066970111	5,48905975854185	5,90773863080635	6,41447744855577	6,09542293843157	6,18950978296569	6,22692593533428	6,55451792009087	6,08517639050012	6,44096560879689	6,04371232220113	6,46802346825025	6,29261062029373	5,75594043238749	6,10569634129484
2463515	CHML	1122	0,1763432229486	7,49775807433829	1,70816637914236	0,100456152620757	0,999912091014564	-4,30830378798263	7,78066006987204	7,36663457581448	7,4121560438367	7,74312249073638	7,84562967560823	7,17175557115305	7,34354944107384	7,13133781865839	7,39611447332635	7,53440212661901	7,37154826498163	7,34655559725937	7,82526896300202	7,70904341859866	7,50014697017411	7,44143390860063	7,87694046796918	7,33632299044808	7,38496958272655	7,43756903630717
2594569	ORC2	4999	-0,173804603061663	8,18264790941508	-1,70781660840466	0,100521985090584	0,999912091014564	-4,3084999088814	8,34454812875104	8,03792373153585	7,91620439939877	8,37889289200213	8,10034508381655	8,8238490545953	8,31366735590602	8,16628690913637	8,00526033992033	8,26233253075819	7,94271465040386	8,06718807895823	8,24782220605525	8,14347279690106	8,1817873302872	8,23349069631093	8,0080594320384	8,03862778554515	8,48296248054585	7,95752230543505
3861302	YIF1B	90522	0,185552401294466	9,06756072695831	1,70489054323376	0,101074150585318	0,999912091014564	-4,31013957608664	9,17291303207625	9,22829280881453	9,35203342938194	9,01526243577804	8,78866087514092	8,7751611452937	8,80413064653448	8,76153897244708	9,35112330371795	9,26370127552565	9,20306674785749	8,90645466596538	9,06854958658102	8,92969034005252	9,07882291459075	8,92853102991458	8,94849340062069	9,49573064033206	8,78941939240694	9,48963789613422
3919860	DOP1B	9980	0,238469908161802	8,54169219676881	1,70287273416741	0,101456417261019	0,999912091014564	-4,31126922997533	8,44052098908853	9,03730146018962	8,83200107348138	8,50065503959014	8,00518378222303	7,76630337558762	8,35498064428785	8,04640165274288	8,62400590914879	8,92584413436562	8,67303063348795	8,39142146486018	8,78991890957867	8,52124766751492	8,5084057004749	8,44485388364606	8,93938254999406	8,8968437193175	8,3601631037803	8,77537824201628
3849894	OLFM2	93145	-0,212846329989183	8,09886800233021	-1,70274438825668	0,101480773273711	0,999912091014564	-4,31134105414288	8,08802771869951	7,69571957299924	8,31008088755785	8,18471123213095	8,43598221721552	8,88622270661384	8,3157467570217	7,98827403339935	7,72915604809676	7,77876033376875	8,26433592461582	7,95724772815482	8,03974638998919	7,96217413884803	8,10634975556205	8,29693863030225	7,61326276920527	8,11406168856083	8,00562658245926	8,20493493140317
2461037	PCNX2	80003	-0,195897195490705	8,44812280016611	-1,70220323045932	0,10158352241634	0,999912091014564	-4,31164385513113	8,21661583970378	8,16891849734286	7,88015860109481	8,89069530969581	8,32387477849277	8,61246845967666	8,3156113261245	8,25690597462087	8,26494413657865	8,2003994820195	8,6924047770205	8,75388840347248	8,59262907230961	8,55200566585984	8,70397206783725	8,61581554003987	8,39432742738678	8,23868050097875	8,49161461517557	8,7965255278913
3480013	MPHOSPH8	54737	-0,200776240730056	8,72397760323457	-1,7018290218754	0,10165462454435	0,999912091014564	-4,31185320447962	8,66026379534247	8,54831625505551	8,76478102402273	8,77009270397561	8,53150347752345	9,08356440597031	9,01930693085412	8,60132380849919	8,00556951822073	8,80633813809968	8,60699470358884	8,61298897965021	9,09352391050118	8,83668901970551	8,93244334514225	8,79820332748806	8,70585257668528	8,49284049337603	9,16481797209248	8,44413767889787
2593407	PGAP1	80055	-0,294390791777658	6,89100822450294	-1,70003551060937	0,101995988567446	0,999912091014564	-4,31285616307166	6,32479949306563	6,81805379965301	7,35529883643787	6,9862736718978	6,52126631652061	6,92992345661333	6,79200263338733	8,3005913484264	6,2521637731513	6,64076987596895	6,9250679385004	7,205093282031	6,90417078787347	6,67105809794412	6,9272234834439	6,94956424049632	6,80688893392577	6,46806635014583	6,92128249454579	7,12060567602994
3375990	INTS5	80789	-0,191741365893384	8,17958790322127	-1,69961205207385	0,10207672799273	0,999912091014564	-4,31309286758767	8,0399381271265	7,88877493795436	8,382663851208	8,06045937648698	8,4174960123165	8,68232702406458	8,14128970665874	8,33577233518093	8,09606658736608	7,80740343296063	8,64910603270216	8,1485795437472	7,9517542003809	8,02504119626445	7,73514845526761	8,21207311378689	8,0566690553964	8,25397622397633	8,31924830469495	8,38797054688527
3614305	ATP10A	57194	-0,238325524070778	8,20088498392915	-1,69886149746782	0,102219966577519	0,999912091014564	-4,31351231817126	7,96999022651278	7,92768039337571	8,92996433465531	8,28217263941631	8,24598612490782	8,66835391643708	8,36057967306894	8,68208862053777	8,08674405798	7,72816921334615	8,1794957288905	8,01727965950805	7,96840682999779	8,37673222252934	8,03112360980162	8,43574955287957	7,74225880968783	8,0162772869982	8,5900735519112	7,77857322614105
3529156	NGDN	25983	-0,237360114571263	8,52081181104021	-1,69814974879094	0,10235595631696	0,999912091014564	-4,31390997101066	8,16764506706482	8,14215387198678	8,26367464658571	8,62649300561178	7,84807718761941	8,43179382121054	8,9346010798441	8,90270559019483	8,4623197919257	8,85842910911732	8,37151359246268	8,71763238262906	8,75625008895324	8,77639063914841	8,63254957434054	8,14048177602558	8,84528254145003	8,53743422684784	8,97601311947878	8,02479510830706
3818596	ADGRE1	2015	0,270759124075135	7,35680916563916	1,69792262398365	0,102399383942946	0,999912091014564	-4,31403684254539	7,0404181077657	7,63451073110901	7,94204843800579	7,03571685822478	7,05281996660328	6,41033421078038	7,30049045874867	7,84622444270199	7,50205569191096	7,7055950135836	7,45881625183275	7,24336807610615	7,06734202551208	7,9253152530311	7,75058683851641	7,43197319640562	7,26817698788199	7,54818997001657	6,8718405456869	7,1003602483594
3922100	MX1	4599	-0,774303916554802	9,0365996170861	-1,69715072476575	0,102547092192007	0,999912091014564	-4,31446794191521	8,6123968092458	8,25554985093205	11,9319742969621	8,29828401452216	8,69531623686525	8,36256234184387	9,30389673184326	11,3223819523244	8,90797235850732	7,80230149822003	8,9778782633907	8,69444483163235	9,92511942917187	8,01472106719603	8,35327359188437	10,9498470952116	7,71917037531697	8,22970361524898	10,1733974784458	8,20180050295703
3444009	CLEC7A	64581	0,217732445422618	9,19169044619833	1,69649119494727	0,102673440476363	0,999912091014564	-4,31483618318196	9,27561406196554	9,4004337978766	9,45552745126482	8,77613455071415	9,27034487335242	8,84901586139181	9,63325124840596	9,10314539655062	9,05630708609988	9,4104465528946	8,76678291506215	9,39200419506454	9,39177975224599	9,06012832224124	9,25839409810267	8,4313950579202	9,45454066564152	9,43488857783329	9,04984467968146	9,36382977965707
3471327	HVCN1	84329	0,179320574968089	7,84691866880548	1,69532160052059	0,102897827179218	0,999912091014564	-4,31548898506081	8,24571987007872	8,00815416130612	8,24340130639077	7,79781321542078	7,62117380669615	7,23091527304003	7,69111087361065	7,9289356886874	7,91188996680313	8,0839741950044	7,70686666103419	7,95683039470481	7,89922369760912	7,94407719690786	7,70610120994044	7,64995718920816	7,85786822744492	7,98015589809348	7,73077492180572	7,74342962232272
2514304	DHRS9	10170	-0,379034758489587	6,74652560002791	-1,69504344688866	0,102951251930563	0,999912091014564	-4,31564419177194	6,64013130363799	6,60236611992064	6,70496072804302	6,15044445861025	6,54184818331359	6,38880501650397	7,84325589600625	6,18941403374019	6,52017477085125	6,84976997755501	7,60848164464757	7,37769055314024	6,23175813575766	6,05051824978726	5,87699401022268	7,77880989965154	7,15092427989723	6,59735324646373	7,19441690820562	6,63239458460247
3377933	EFEMP2	30008	-0,256361512383591	7,45677892375032	-1,69312575038908	0,103320220803313	0,999912091014564	-4,31671379543472	7,30910668380969	7,25529743099676	7,39727587713634	7,14779015469475	8,1133057475708	8,14074473854726	7,79137856024729	7,52874393994355	7,49844279924911	6,76196600727768	7,64592326480917	8,05862116689056	7,14343150112464	7,33550684937946	6,99275547332239	7,58359374607186	7,4416708071542	7,17310228615821	7,63626744093384	7,18065399968876
3939545	MIF	4282	-0,373572979013677	10,3787223409822	-1,69271016249595	0,103400327945562	0,999912091014564	-4,31694548767157	10,15260879857	9,66080953283067	10,5050728361146	9,71069838695011	11,3047986557767	11,5281368237562	11,0030597999953	10,2362708780392	10,1072582489217	9,5614976219812	10,7235178387316	11,1649739660269	9,8528392047271	10,1959058355085	10,2012831526124	10,2274055528059	10,312944735604	10,2235510165978	10,9846348372602	9,91717909683375
3235726	OPTN	10133	-0,259027294103442	8,5251781115533	-1,69240291665942	0,103459585219831	0,999912091014564	-4,31711675491804	8,4124244691909	8,00874675561236	8,49805100606146	8,56032488223286	7,8535028085953	8,9643516957046	8,53006812631298	9,29501018522902	8,1920407436203	8,50157190359684	8,05249414270046	8,9227409706072	8,4470476550904	8,84804018055748	8,77034439672656	8,20823196160545	8,69394195639886	8,5641668334234	9,00248113314384	8,17798042465569
2977265	HIVEP2	3097	-0,212931762792946	9,09157415398972	-1,6918778186709	0,103560925186429	0,999912091014564	-4,31740941211653	9,20537453937701	8,79625047506303	8,87125633290907	9,33099377452674	9,05054434297963	9,8053903654306	9,31409737276327	9,28430137035929	8,7760798399734	9,11755652636882	8,74636320117663	8,89379404714957	9,31881784374763	9,29888276754112	9,2059229857257	9,02610375138845	8,87492890912885	8,7971337900788	9,46340483724097	8,65428600686585
3708644	FGF11	2256	-0,265211022947816	7,05869903502254	-1,69122819731964	0,103686413261357	0,999912091014564	-4,31777138919342	6,87106955781298	6,80957436157592	6,997433488287	6,54202124153024	7,56812938215323	8,00611784674434	7,52982258067939	7,13787822842265	7,01508590820949	6,73371126015197	7,1764796360707	7,42478621762	6,6457657400591	6,73293969933006	6,77852885682886	6,98658600742433	6,85814146473337	6,83085990187348	7,63272806454028	6,89632125640348
2737318	DAPP1	27071	-0,222259270295798	8,47753456499203	-1,68939150899121	0,104041903510817	0,999912091014564	-4,31879432510174	8,70407512348127	8,1236632359735	8,44653289017707	8,37893034878782	8,4712602232029	8,3803989203478	8,70721834813508	9,02158341726569	8,4381501183181	8,4402418575509	8,30221934476563	9,36433826878553	8,42234097791503	8,12027728636692	8,24794518937803	8,1900203395819	8,49855176102502	8,33991257606971	8,77967945974508	8,17335161296757
3867538	GYS1	2997	-0,21396188444329	8,96264834783536	-1,68828145686394	0,104257252216074	0,999912091014564	-4,31941221296565	8,66147476813544	8,71755474891512	8,89752583620846	8,67587902126058	9,450871527608	9,53871634160557	9,0926994422547	8,9269938947892	8,68331021884091	8,6332697109746	9,28676236412617	9,50724570477387	8,86782081354507	8,86434411103553	8,9603029615962	8,6059245382735	8,7693791870774	8,97214189823733	9,22210888170408	8,91864098574546
2735409	HERC5	51191	-0,554586968090375	6,91678458128858	-1,68687626276849	0,104530397683899	0,999912091014564	-4,32019400584695	6,40354971713203	6,04465937868772	8,9033098938194	6,36017430245316	6,77572065362301	6,69115134525385	6,9007385073832	8,75346104384417	6,45643080568737	6,27546032502715	6,87087801622436	7,16937079118943	7,04878105414792	6,20986066794287	6,32918653904443	8,22480984907764	6,28624122053628	6,05690970614643	7,86450603761754	6,71049177093367
3377358	BATF2	116071	-0,27737134520903	7,45061423255741	-1,68576259051438	0,104747305178216	0,999912091014564	-4,32081330615037	7,39871691449568	7,15903090996572	7,9801960198062	7,00541106532892	7,90106674702928	7,48160989874024	8,00996201418788	7,95547032818155	7,45664095968344	6,73912261078283	7,79541262050467	8,13260463724616	7,2127366616585	7,28230494132323	6,89742782524301	7,49321250321551	7,07784996545272	7,14383505088501	7,6627442716708	7,2269287057468
3894098	C20orf96	140680	0,183133911132429	6,40242703723446	1,68497675950018	0,104900588225185	0,999912091014564	-4,32125013705546	6,54034470412567	6,7259430064485	6,75063054841273	6,35424055251797	6,29714345053059	6,11926671933822	6,19401869219647	6,10230978159949	6,31456041083717	6,52416440259733	6,62093773612871	6,18115793096751	6,32169832332361	6,25699739017103	6,2335765216245	6,39565366436965	6,37146856765607	6,70247476230453	6,11684265393632	6,92511092560317
3257098	FAS	355	-0,37212709693177	8,26692912990186	-1,68362732864846	0,105164247780461	0,999912091014564	-4,32199995370854	8,02738813947428	7,79434199303961	8,22283628457766	8,09408947146229	7,66006408994737	8,61763826962606	8,27652219527612	9,21750656969059	7,2269177496688	8,07662710723297	8,98042034162754	9,31132437173386	8,30615014828468	8,30950744450323	8,5160030403996	7,78799908744933	8,0056939033152	7,41120355733734	8,52707277118962	8,969276062201
2674229	GPX1	2876	0,301252659814431	8,19575372037277	1,68236131145427	0,105412117544287	0,999912091014564	-4,3227030642156	8,35955909304235	8,77548939749661	8,5392960356125	7,94010951790017	8,7070508951648	7,74553666476727	8,40168215845795	7,45163604283184	8,61276544259902	8,29317287493695	8,56549677387799	7,81175526823233	7,95185445865912	7,25745954113453	7,78980801855649	7,83443362014644	8,29039356195227	8,48416143487644	8,264607964906	8,83880564230436
3687475	GDPD3	79153	-0,244761802362985	7,75188875060612	-1,68201297708204	0,105480403275768	0,999912091014564	-4,32289645869677	7,67931869106239	7,49505999318242	7,68539537323877	7,61071117731153	7,96414184465396	8,6620138214547	8,25773057702081	7,3160976615889	7,2771406615379	7,22875119700408	7,64445319958184	7,82348798651204	7,53933508460968	8,00409693601574	7,69665314274344	8,10686752495795	7,67172169811207	7,65168762193434	8,1303118629043	7,59279895669544
2503200	RALB	5899	-0,210292180173299	9,36969982149052	-1,68059758824072	0,105758252904173	0,999912091014564	-4,32368200990896	9,19912042847559	9,1567817483488	9,32423632877194	9,32719162701898	9,13571202999813	8,97013214779107	9,53011029759872	10,262010400351	9,48684300506286	9,46237468576765	9,52704593012104	9,82436469403433	9,36173177026032	9,2551260841343	8,97673060140527	9,16518881729532	9,38976538300442	9,29410934243528	9,48657408886563	9,25884701906969
3019158	LRRN3	54674	-0,479766942563845	9,41835084425698	-1,67708531287521	0,106450400883821	0,999912091014564	-4,32562947702924	10,1515711656168	9,0037454756881	10,1361225858778	9,76295269601035	7,8877549678839	10,1633614782594	9,38669879631706	10,428977394108	8,7873459581142	9,26762109644739	9,88218691092235	7,97390919614243	10,1623143795634	8,23820559640605	9,2450028615648	9,51733110524822	9,20650483864889	9,9624717009391	9,34213949787873	9,8607991835026
2390307	OR2L3	391192	0,273468968326019	7,08976224260061	1,67574490256459	0,106715553828234	0,999912091014564	-4,32637199584861	7,46855499109035	7,20066401510877	7,49008684655736	7,0472103620433	8,1670965144835	6,54839756714001	7,10932069090092	6,94865236023236	7,26697272597554	7,01789190386587	7,32346557565886	7,35487475423347	6,3607199655118	7,31488902053117	6,5813778674321	6,88825550206158	7,09499310402023	7,11877307837907	6,83060772821463	6,66244027857128
2732942	BMP2K	55589	0,231096013112262	9,86994262158686	1,67314238804878	0,107231958503187	0,999912091014564	-4,3278125423376	10,1467611331826	10,2427277263152	9,7695283838365	10,107948323406	9,72503270148877	9,00070356789261	9,94739557212212	9,38390536279877	10,0845241318749	10,2163274185191	9,95086722280059	9,71797728728333	10,0822778487598	9,51318231430651	9,7734702064272	9,59566683129905	10,2100358488504	10,1092977343297	9,6479063996153	10,1733164166287
3023060	CALU	813	0,266802606263095	9,38480850526573	1,66974989005334	0,107908273407788	0,999912091014564	-4,32968815005201	9,5588168746885	9,4005170134849	9,09289316382417	9,47377887137758	8,86440370496726	8,61124995674494	9,16858598034946	8,91448953772488	9,7610878838349	9,99422257200895	9,26851532723963	9,02530503799643	9,97782260367464	9,3607414200824	9,75301228051268	9,32837943274322	9,90123780174416	9,7250454919924	9,02089978149861	9,49516536882482
3846926	DPP9	91039	0,194551630095294	9,37014639115188	1,66967164675495	0,107923913934039	0,999912091014564	-4,32973137879178	9,47400514582232	9,61878536422603	9,61122471560997	9,4282532528416	8,96929380493787	8,83211777327041	9,10196035783835	9,19705083024544	9,3785048630666	9,54671968937471	9,54073837595513	9,39881787144255	9,52847217005053	9,31952098680168	9,58299424328404	9,06723926841566	9,50046661297277	9,70512530015312	8,92893056082955	9,67270663589931
2447877	NIBAN1	116496	-0,257140798930649	8,56603946507601	-1,6694411906778	0,107969992277509	0,999912091014564	-4,32985869600968	8,2364773357972	8,32889343657903	8,22617923497191	8,91556617802082	8,71772655157337	9,1045075855268	8,45364947815193	8,90416272726042	8,67705549763784	8,43711942617805	8,0393072538949	9,16416025760279	8,50219042222598	8,80927798967655	8,78986769744764	8,75135327201879	8,52709960531293	8,28172150561898	8,82947996509193	7,62499388093232
2385696	NTPCR	84284	-0,20540983672952	7,87602354912753	-1,66792776211373	0,108273004930918	0,999912091014564	-4,33069451336046	7,23067123569693	7,5157987178271	7,83474675878724	7,8203769527695	7,73082964537757	7,6382060068138	8,04089174032027	7,71574753081134	7,83916683660305	8,21302022804328	8,36211437468863	7,96205674345522	7,91027352215329	8,05721176636133	7,37288305382535	8,1162591025445	7,89603442412048	8,20365387951228	8,01770482185411	8,04282364098539
3764933	TUBD1	51174	-0,187821427208691	7,4081030025958	-1,66659083352571	0,108541274233112	0,999912091014564	-4,3314324396369	7,48768460944703	7,23536625744926	7,57479240940624	7,5635419409139	7,16082709615167	7,66752318592402	7,7796768857187	7,45700907903052	6,64160886849843	7,39662951737786	7,24820718132788	7,39997249298026	7,46980653204138	7,40945810056035	7,5895494689812	7,26996018672556	7,35003372692958	7,351722122556	7,81271755478326	7,29597283511294
3278401	FRMD4A	55691	0,227320039778801	7,05523409107445	1,66629726729044	0,108600256292996	0,999912091014564	-4,3315944231161	6,88887793044378	7,47138956362892	7,52439858258837	6,94020615543448	6,7683300095445	6,38642164873238	6,99321522960244	6,68004865646082	7,36001061507841	7,17399687430884	7,46601850516637	6,70937987051564	7,15438250612677	6,91791041401704	6,96641610966188	7,02255628048536	7,17810454279139	7,41765468385594	6,64585717547031	7,43950646757535
2708287	ABCC5	10057	0,409420736601479	8,71205305607716	1,66566676851723	0,108727024495064	0,999912091014564	-4,33194225498738	8,72382497881657	9,46746733793893	8,98980266883168	9,09283748873399	7,92705273354927	7,31949745703839	8,3018487903265	7,88781125747454	9,39296852892232	9,40134415086074	9,11420479189776	7,89501117179648	8,77385243385713	8,35499863827588	8,63105696862146	9,02464184475887	9,26856248090743	9,53669354604018	8,12702809584035	9,01055575705472
2772414	SULT1B1	27284	0,30061526465578	6,491862766763	1,66477770748163	0,10890599068258	0,999912091014564	-4,33243258208279	7,05659106828511	6,63907950819315	6,7346318385931	6,39638096024653	6,00832272311816	6,04154368190898	6,5838759792821	6,15558564088822	5,94512091051226	7,08762497458044	6,19633524251885	5,70070089413182	6,93333658104746	7,31155523410498	7,0033607938843	6,4395876105965	6,7210463823789	6,61047798663361	6,35772676709707	5,91437055725853
3426215	MRPL42	28977	-0,246253554021489	9,01087795927082	-1,66321224133947	0,109221717806915	0,999912091014564	-4,33329553369985	9,05656143876634	8,52975880791365	8,80733358203853	9,12733669462401	8,13915504918627	9,06716715249614	9,2409396280439	9,39976802856014	8,49432485821414	9,41385819234002	8,90667423934376	8,89409719052683	9,39793910704247	9,19354653264632	9,41795226664038	8,9368559758255	8,83973193974891	8,80208826398054	9,56718108237234	8,98528915510617
2639054	PARP14	54625	-0,314468226652568	10,0510852330821	-1,66218405507323	0,109429503276416	0,999912091014564	-4,33386202170226	10,4165130716939	9,45893054846282	11,0602225704037	9,9773228289845	9,59714881127289	9,96436020215702	10,0750836968202	11,1526373981783	10,009994529678	9,88000943965308	9,83388539004633	10,3823240530507	10,2485469513132	9,74307984606406	9,62674409945153	10,2876032712403	9,6390326926757	9,66318849172262	10,4982411805707	9,50683558820248
3577078	LGMN	5641	0,343188816824894	12,6466172850287	1,65985442380284	0,109901526049582	0,999912091014564	-4,33514469415161	12,5068978952534	13,1230561912009	13,0354136519435	12,8180470494802	12,1503040189491	10,9585567964389	12,3567790895352	12,2804149199471	12,7590174784789	13,0657392490449	12,9448554214402	11,8415283188196	12,9080870546703	12,7762143570461	12,8138984710283	12,9979060554697	12,9713612935003	12,9967833639462	12,6472706964154	12,9802143279663
3990374	OCRL	4952	0,17202665190938	7,01206405121121	1,65926029124872	0,110022180713816	0,999912091014564	-4,33547162711295	6,96727090151249	7,13507880972823	7,37045632918282	6,93558919725178	6,77253190737174	6,42911275110307	6,97094009934766	6,86259056774827	6,95273832992267	7,24065367676964	7,20685234473806	7,02857318365594	7,10435756991953	6,96032148282485	7,14480098698895	6,79883818359903	7,29341253226825	7,18864028883083	6,73501306637108	7,14350881508939
3403595	CLEC4A	50856	0,22541256590989	7,84264309444964	1,65903521375601	0,110067917825229	0,999912091014564	-4,335595460113	7,91082138419783	8,03118282945383	8,21508928784098	7,49224591968472	8,04031285527227	8,00054362864018	7,8712358178685	7,46542241423511	7,76695371870008	7,99660057248607	7,54734190535665	8,14482558460844	7,87971701645028	8,43500284451901	7,81392907571756	7,00692434601011	7,75762395013479	8,18858746151263	7,70252402058038	7,58597725572346
2903782	ITPR3	3710	-0,191786527399078	8,86533990307853	-1,65829588094866	0,110218267120788	0,999912091014564	-4,33600214743361	9,05046885069827	8,37677191576503	8,76503287567331	9,1353326779874	8,98975421834826	9,2135349597887	8,97300428426594	8,70765920446366	8,55878250234241	8,59585875587661	8,77916189602778	8,90398594226063	9,0825034224794	9,14178821379466	9,14136089715588	9,23520819248369	8,65996316160847	8,8023551277981	8,77958596022539	8,414685002527
2681114	EOGT	285203	0,245627807549516	7,26865077340841	1,65806760910605	0,110264722872272	0,999912091014564	-4,33612768942363	7,50738678291066	7,45049976871828	7,01920236128558	7,70387828643457	6,87439124360197	6,66807616309244	6,70175381217257	7,01460927808251	7,28882433601555	7,70875127250265	6,89446405749127	7,58609471358109	7,5257427108058	7,24986111281634	7,77300890322901	7,03044234208289	7,47834584979384	7,51295090917127	6,82035642342215	7,56437514095782
3420497	HELB	92797	-0,206442763280631	8,32291773557598	-1,65751578550887	0,110377092769112	0,999912091014564	-4,33643112687358	8,26860819722517	8,27305172405808	8,44673263754978	8,31810447032027	8,0562311087836	8,7033473296594	8,49566824397028	8,68882893403653	7,35105972656645	8,29395437917285	8,4469141273631	8,44943089513194	8,50936125352606	8,22877510939103	8,38927397067684	8,31083844854842	8,28521946160651	8,0436584375548	8,29523903205221	8,60405722432635
2987632	TTYH3	80727	0,263908534895039	10,5645482268795	1,65681875277468	0,110519169555857	0,999912091014564	-4,33681431633716	10,6151705417934	10,7669895847534	10,7007568844685	10,7024281321349	10,3149877064418	9,5694909165034	10,1892891602243	10,4712200213429	11,2145437436544	10,8284044999305	10,8800578172779	10,3091434143577	10,7941476803251	10,4158476154164	10,4898141342339	10,5895379519444	10,586842009065	10,967303230319	9,85332126989016	11,0316682235128
3500787	TNFSF13B	10673	-0,315767125711798	9,41405219105268	-1,65665798361422	0,110551961053701	0,999912091014564	-4,33690268301794	9,60741133185654	9,09427517202226	10,3780338560359	9,2283248083232	9,41158324842107	8,96099673784411	9,8729307143648	10,1973432489099	8,52414896335924	9,40155978975675	9,28442477788423	9,71193899200055	9,6394365975949	8,80546940955768	8,63095388300767	9,7043103539406	9,08644446722865	9,42476819369848	9,69488311452498	9,62180616072202
2773434	CXCL2	2920	0,378022645779591	6,53910902071306	1,65609833918906	0,110666173388339	0,999912091014564	-4,33721024688138	6,74370410966807	7,29098970178219	6,50952844369472	5,8584955254115	7,20371187785446	6,73930462514198	6,78701921188072	5,7796088654879	5,46813552587476	6,53443900901344	5,1279043333672	6,69188863597151	6,55254857076596	6,77020741563082	6,86927662910991	6,15826377992935	7,27302975338423	6,79196872871169	7,01397470156487	6,618180970016
2427688	LRIF1	55791	-0,204804253757351	7,87201748122493	-1,65551233942071	0,110785870457902	0,999912091014564	-4,3375322209179	8,21212603599351	7,64013989549119	7,44519025080669	8,05650768392754	7,74176874224117	8,35217132633622	8,15566794364106	7,81683118714359	7,50874626521042	7,85173718418381	7,35711294385596	7,92898178867853	7,91635097826268	7,90235467114207	7,74352499514058	7,88396506903736	7,86380728578744	7,77094809342553	8,5056590667276	7,78675821746565
3617403	NOP10	55505	0,218763407559512	9,01421114797125	1,6549247184969	0,110906007758321	0,999912091014564	-4,33785500970358	8,8309810340012	9,20793279086234	9,5105509790781	8,68626764920304	8,69388686635711	8,57168814334772	8,93208630296454	8,6802762341703	8,95304539898152	9,1519293599911	9,21315742469889	9,00842647690324	9,08986169958668	8,90867325155933	8,95500239907186	8,65816075806479	9,50422866493288	9,48105557876373	8,72731417421205	9,51969777267467
3823007	OR1I1	126370	0,205749013022795	5,72017099708136	1,65487758470858	0,110915648851871	0,999912091014564	-4,33788089768687	6,02875001558437	5,55015531679542	5,74373042501463	5,13686143121797	6,26347302515989	5,43066319835859	5,62790356360611	6,23693378501742	6,1148281376116	5,72758391781987	5,75418766701545	5,84819629863376	5,2909444885571	5,71565200591149	5,74164405522449	5,48284414391305	5,54599225037379	5,64233275065503	5,72209757872516	5,79864588643204
2778856	TSPAN5	10098	-0,19192429453045	7,39010228518148	-1,65399451757161	0,111096407997856	0,999912091014564	-4,33836582706126	7,26816203154795	7,03687252110517	7,08165178478182	7,5339337627177	7,53678169614529	8,05821796566292	7,14923786821285	7,62150026862251	7,4933216800813	7,30421047320168	7,36153924363611	7,42678020531046	7,30041413576213	7,46103911970308	7,32161909843484	7,2303571787369	7,16905898722325	7,22369354191208	7,9549701538934	7,26868398693815
3872310	ZNF550	162972	-0,185483540465596	7,08174979166122	-1,65285512021373	0,111330001721	0,999912091014564	-4,33899126395385	6,95046774704464	6,76393698323192	7,21836493969222	7,29241755751188	6,95654130890184	7,63314068905199	7,2146596376877	7,04129277404527	6,58953043826136	6,98109841524309	7,0987646382222	6,79600600895335	7,13768530426515	7,27714989983173	7,08097056565745	6,90422274934593	6,90267158656356	7,07135991002743	7,55536634982924	7,16934832985637
3261447	PPRC1	23082	0,161924365605078	8,15718180673007	1,65030062190505	0,111855210210115	0,999912091014564	-4,34039243455166	8,41918799795688	8,19843384009754	8,55537650415387	8,1529517727958	7,81867643182736	7,82282129168853	8,10101596567964	8,14097868874909	8,12274629733127	8,28075514242308	7,97234276598498	7,92321298505711	8,20176649757668	8,20806029124881	8,25181769213543	8,1356240871111	8,22193338336105	8,4633966814003	7,8480855032321	8,30445231479081
2522693	CASP10	843	-0,172590088332401	7,09398193972534	-1,64946100612901	0,112028289430216	0,999912091014564	-4,34085265800546	7,20650200931329	7,12693532724677	7,4128529354231	7,05641213843867	6,97248492593401	7,28293002062789	7,35507317984568	7,48110023930629	6,93426266957473	6,9351773903078	6,97246229487893	7,37193855568895	6,94332553791739	6,73313408926589	6,6862540770336	6,93630622239954	6,87706207792091	7,10581833703872	7,29740331277337	7,19220345357131
2390253	OR2L8	391190	0,341159101184696	6,25591075171396	1,64819685484564	0,112289306287538	0,999912091014564	-4,34154529016276	6,65484821537943	6,28880731115921	6,92105573341657	5,87989943889719	7,38554458831351	5,93370208075557	6,72128490406473	5,91774910502847	6,52255530836354	5,43755720519933	5,67109881654957	6,4053956072762	6,22009571011683	6,94046994901042	5,40800680703197	5,94954121081846	6,75254831588508	6,11125762939614	6,04328750831293	5,95350958930396
2360647	EFNA3	1944	-0,252013523851732	6,97566395231731	-1,64796774715897	0,112336666038935	0,999912091014564	-4,34167078103509	6,94341696280682	6,7388135647629	7,00591836857338	6,74551077872735	7,47853671439903	8,09636180804347	7,38475503041696	6,8947996610437	7,20165739581565	6,53498773116199	7,04264623536387	7,1086046192762	6,7152254834935	6,64856747815854	6,72816386298636	6,94131612230172	6,59549791282334	6,87102634964657	7,21646105411841	6,62101191242639
2645275	SLC25A36	55186	-0,163750779900275	7,60364115064112	-1,64746963058531	0,11243969144415	0,999912091014564	-4,34194357802013	7,59014500877597	7,34724437399404	7,28913553800536	7,68496906945836	7,5680166379322	7,89758655526838	7,7756075171945	7,67438237540203	7,43969774896746	7,87122269640281	7,27857687062017	7,67042816072457	7,68322912910831	7,56834484223827	7,64533753742195	7,5278785052704	7,36264493477223	7,56385956625254	8,09864765661335	7,53586828839957
2584018	DPP4	1803	-0,254556439494143	8,60878916959839	-1,64745696363744	0,112442312379895	0,999912091014564	-4,34195051444456	8,76402799228718	8,22463167816632	8,39306323582062	8,83385659847343	8,81475592410176	9,7542376959024	8,73692732496386	8,5811604273611	8,03082071264161	8,57916488553755	8,26093097538836	8,35564659054026	9,11698194057398	8,63168733247318	8,7688137920829	8,4591825094278	8,22800480622118	8,49394339965134	8,76780643117209	8,38013913918088
2413519	HSPB11	51668	-0,212113827586863	6,75534786333972	-1,64691734982207	0,112554012178701	0,999912091014564	-4,34224597408945	7,10447836683563	6,73511916347337	6,4905125352703	6,9399833227097	6,34372023595987	7,19687970586485	7,30140096905947	6,56842626172303	6,48965608222766	6,65180441233283	6,22705448762209	6,86309501192451	6,89436352925139	6,58228362846376	6,90709913071338	6,62826978866202	6,69664517143163	6,7221853742945	7,27238932021993	6,49159076875444
2638789	CD86	942	-0,169852861246216	9,5088963761068	-1,64657307689936	0,112625325080905	0,999912091014564	-4,34243444321932	9,29049867765516	9,4393928501003	9,343319893614	9,30276390606237	9,54871590411113	9,39729445969583	9,80170243213289	9,3353114466435	9,30422894654087	9,72835683739214	9,41472753723887	10,0014744522856	9,68236403541097	9,55371746432531	9,38291146674008	9,48989032220688	9,24266740107005	9,553347090292	9,95935238533016	9,40589001328786
2580955	NMI	9111	-0,270862114829796	8,26578259475312	-1,64626379151976	0,112689422921784	0,999912091014564	-4,34260373630943	8,50035907220808	7,88713709983915	8,57389755444117	8,39626085590366	7,86584072497246	8,14743963585148	8,63564917526228	8,99915296958784	7,8121026440066	8,5429117465244	7,72276361641974	8,83279257479578	8,79921852628708	8,01592054708873	8,26011000411605	8,35909914227692	8,173336151965	7,69157402411845	8,42818600117698	7,6718998282206
3221988	WHRN	25861	-0,1940987020735	7,90750294402383	-1,64523717971115	0,112902402200277	0,999912091014564	-4,34316551913188	7,62808312670616	7,71294217029822	7,67880192055012	7,74277459447268	8,2753080615431	8,25063057956488	8,02339378671164	8,21178770147846	7,91782144549308	7,43097302115872	8,06663096748572	8,471969213996	7,60186427797825	7,89934177944188	8,0217857831886	8,08963464005181	7,7869577291447	7,65590041469935	7,93093677416705	7,75252089234625
2768468	FRYL	285527	-0,157239482940103	9,21867703054002	-1,64508072769429	0,112934889081692	0,999912091014564	-4,34325111230329	9,34264723473297	9,12254234785487	8,76071708305765	9,40084470355129	9,10704194631036	9,59573230733314	9,2764759918857	9,17839768835215	9,23494871775609	9,30784214493193	9,1381467704239	9,3958350247121	9,4402461542874	9,14758101454166	9,30853381829768	9,08821517353286	9,19680079923424	9,06645550298715	9,39261840303505	8,87191778398221
2887164	SH3PXD2B	285590	0,379298082343643	8,02318516874668	1,64466096096633	0,113022091314489	0,999912091014564	-4,34348073518336	8,03703366331868	7,6458320788638	8,27429078274843	7,35975682107073	8,20527170827528	7,45069553840427	7,80863614308558	7,81553350104828	7,79418608889348	7,66934904360268	7,23637341512057	8,3904501147631	8,67142769998627	9,04872444629164	9,35346670239445	7,07331610495081	8,27663071244037	8,6101030532542	7,9190688840648	7,82355687235624
3125571	MSR1	4481	-0,524592847578637	9,32489357616509	-1,64436093316986	0,113084453567844	0,999912091014564	-4,3436448338887	9,50339934194439	9,31917302202183	9,36933788467141	9,1751573083786	6,94313104179128	8,20563273083395	9,7555761211251	8,71237051655452	9,76124498689325	9,31052499147886	9,75058882807372	10,0317758387545	10,2662573329823	8,23913868058015	8,63698759164914	9,93376261525367	9,64854480466869	9,5605097912024	10,4802689163853	9,8944891780587
3592511	SQOR	58472	-0,187523363759459	9,92816086355814	-1,64393549273008	0,113172932862089	0,999912091014564	-4,34387749211753	9,58036469842915	9,64812959149675	10,2478711266912	9,65737613836552	9,66233322744357	9,8321831648186	10,1125778229003	10,3334346586564	9,6597155712849	9,96516244293933	9,84494038208204	10,3571227938443	10,286524723011	10,019127558635	10,0159131458218	9,75873326499651	9,84228421549093	9,81676940826246	10,2195630974416	9,70309023855143
2428760	RSBN1	54665	-0,166943552233784	9,08554476716896	-1,64192588311523	0,113591657559481	0,999912091014564	-4,34497593193826	9,11351958942501	8,78755792306162	8,95694223477085	9,15863453447592	9,18581265623334	9,7753899425093	9,12727591961026	9,02962223841513	8,93972620876647	9,05384946754312	8,95043805477612	9,12489063924288	9,09818489734609	9,17281145222928	9,09656895333684	9,0104225272253	8,91387851214384	8,99728863778348	9,41801804147404	8,80006291301029
2595560	RAPH1	65059	0,269084325846848	8,28269673587204	1,64076258197623	0,113834636555489	0,999912091014564	-4,34561137414245	8,00700832947283	8,69260909805082	8,16319541742079	7,93437085007901	8,31721253253117	7,39988480977704	8,18705173456443	7,55235866392717	8,77267846775617	8,75173879080706	8,71761978795358	8,24976406509523	8,55248019499152	8,00403903523622	8,39212798262128	8,15583735213405	8,628326463635	8,8212688452948	7,91090942566932	8,44345287042325
3057955	FGL2	10875	-0,370470320028094	10,9202176928713	-1,64010928744963	0,113971280995062	0,999912091014564	-4,34596809786868	11,3464211009975	10,6970502847226	10,9422737783614	10,5453064126333	10,9799078349556	10,6799569608596	11,5800121897956	11,9399474757391	11,2365614591944	11,0826471808264	11,0426721313657	11,535989098521	11,0311584071816	9,7697889613702	9,66172666465654	10,2358439660999	10,4326700072772	11,1664853981328	11,2971564885251	11,2007780562109
3381817	UCP2	7351	0,223073733758612	11,6755245792298	1,63881908370136	0,114241545950038	0,999912091014564	-4,34667231876401	11,807067118726	12,0646781556226	12,1555929679284	11,7073365123157	11,2413666741278	11,1090687928792	11,5446975661693	11,3517486726292	11,6790348183085	11,9490035091405	11,700973204517	11,1481542884946	11,9708767017464	11,5091850976112	11,7099374893385	11,622099896097	11,5547330528258	12,043223648708	11,4416978399488	12,200015577462
2423017	EVI5	7813	0,254660329503098	7,19819252929697	1,63859060724374	0,114289461816354	0,999912091014564	-4,34679698741276	7,08007884199283	7,76217101366568	7,11467685581329	7,3368172818672	7,0532258445925	6,36792302186604	7,35789971499564	6,4414454913821	7,42956540178487	7,676602741027	7,14994994145262	7,2457863933063	7,39420413572539	6,87843497027219	7,15986984265367	6,86595820756953	7,6176899638257	7,63627588281602	6,91236357447339	7,48291146485747
3388673	MMP7	4316	0,423880556061295	7,04283643229269	1,63838520646973	0,114332552623851	0,999912091014564	-4,34690905482201	6,16264360578653	7,36005801624363	7,15872689894892	7,02919351986972	6,83602986594997	6,02823579457597	6,13405833295911	7,04978670279386	7,29682407635486	8,53119223491435	7,03435004222688	7,4362424724645	7,71115231108444	8,32555357495617	7,57131210650127	6,5130965161862	6,61359815415806	6,81152374251795	6,56132210794178	6,6918285694196
2946364	HIST1H3F	8968	-0,197951853599772	7,66173093959385	-1,63774611600169	0,11446671367284	0,999912091014564	-4,34725768466017	7,10982544545034	7,64675921927845	7,32043434806027	7,60622387604697	7,84969052874859	7,86396789905357	7,63261274877454	7,56783514251406	7,88795994306214	7,54428346445181	8,1027700607136	8,27063905790573	7,50142195266137	7,21195128703194	7,55423230452775	7,68170062124176	7,58155319037072	7,652595316053	7,72730198897273	7,92086039695758
2688955	CD200R1	131450	-0,19309931810795	6,92620642719584	-1,63690913979452	0,114642615025839	0,999912091014564	-4,34771412505867	6,97738298063804	7,02635827654437	7,32221683018026	7,26313185526478	6,35084207317232	7,24237976633932	6,67593558592584	6,70433758001893	6,71352696080573	6,97196377738797	7,23775476437846	7,28567181287158	7,01816843575325	6,6995632090745	6,82555615992462	6,78907640341804	6,52342598183071	7,0247663388773	6,98633831965064	6,8857314318601
3840194	ZNF880	400713	-0,151484638259863	6,3481685883912	-1,63675857231824	0,114674282706401	0,999912091014564	-4,34779621959703	6,17831005036167	6,05941388044729	6,25799705951531	6,47943415485761	5,97159210409168	6,69324904057874	6,42269101069174	6,49775723440694	6,46596398729393	6,37243919930947	6,51575696158525	6,12448820630734	6,26695052138022	6,52942841729365	6,50947301419061	6,40945270265063	6,21851515747784	6,4057858940708	6,42354334868206	6,16112982263124
3149528	TRPS1	7227	0,172684770634596	9,21193702240563	1,63394810004641	0,115266731365382	0,999912091014564	-4,34932765462193	8,86776996730004	9,46947270892142	9,24085043023337	9,07334157280316	9,3298903206248	8,9479482536213	9,31918064475447	8,73897852247182	8,99199872434346	9,50024728132903	9,31409024422743	9,02208875996225	9,1534812241131	9,25021527038943	9,31340012200532	9,10275613359565	9,70314646139473	9,33408555214204	9,24999546319212	9,3158027906877
2332144	CTPS1	1503	0,251807581816696	7,11664978247865	1,63345025753029	0,115371943077419	0,999912091014564	-4,34959874621165	7,39735148619038	7,14332359508022	7,22120982363695	7,50535094842707	6,75026106443972	6,17882177400555	6,74499734796086	7,4809659301457	7,31652587975082	7,45969882276183	6,75867423775385	6,62992878085205	7,43919089677558	7,32573923221856	7,42282215618498	7,1287718131854	7,2682795065802	7,439184473258	6,60157371333895	7,12032416702628
2873897	MARCH3	115123	0,233344059422608	8,5707851660909	1,62933593198794	0,116244521646273	0,999912091014564	-4,351837003776	9,12739689164079	8,766380662032	9,21841157217271	9,0224538654836	8,48905626925962	8,25893729250891	8,49229744203897	8,55313560162834	8,45308807028053	8,57248781551872	7,9315291768657	8,02896212456855	8,84391903414077	8,90667025079939	8,26898398271526	8,61772244535106	8,72064263652593	8,52949994083692	8,26267444037318	8,35145380707711
2726828	DCUN1D4	23142	-0,1683932080908	8,58603662606357	-1,62450277688966	0,117276585157684	0,999912091014564	-4,35446145558655	8,48184155569032	8,22463567582386	8,14915920151473	8,73198415156788	8,45866614151563	8,87924550061873	8,67414709762113	8,75273193140568	8,47187266744572	8,74544131348821	8,32639127882754	8,51831756910506	8,72728957480396	8,62663490033737	8,82848499469991	8,65939736731765	8,56058570230626	8,39764697019312	9,03518085962895	8,47107806735969
3160175	VLDLR	7436	-0,324573071198113	5,72014102985639	-1,62259053019346	0,11768702875566	0,999912091014564	-4,35549837114857	5,33647903493515	5,38204537822994	5,55540704012958	5,23370091785694	6,52518928571581	7,07538384286648	6,42243976162923	5,65383719630164	5,71787624729699	5,15930025095496	5,8322723201695	6,22404777602168	5,17217601006575	5,47233819007974	5,57354635179304	5,59614043748228	5,51273524880673	5,52129319245364	6,09298419970731	5,34362791463137
3839910	FPR2	2358	-0,492374852864429	7,21747770687671	-1,62256145619972	0,117693278417733	0,999912091014564	-4,3555141301472	6,61790658939451	6,28734118192251	7,22818382571883	6,341685434147	8,01893009784222	7,64070360155003	8,14469163848499	8,18929210670552	6,3783505132799	5,81306242766953	7,18626285098182	8,73583435789217	7,07033800666812	8,24926526703091	6,85514982101183	7,15157134901476	7,47440047466522	6,49367728448498	7,68259470315982	6,79031260590945
2415910	DOCK7	85440	0,190284843419552	6,72441364760008	1,6221067921352	0,117791047716079	0,999912091014564	-4,35576054720928	6,71534576304757	6,72656056472811	6,66801250525436	6,87436397126037	6,61700390875525	6,1544591983745	6,29015370464048	6,73271802748296	7,00035926196721	7,14776874959207	6,81305409460084	6,78461380323826	7,05063689116876	6,54445277512697	6,7909301603919	6,52562571148031	7,0728737579828	6,76954657906138	6,29754027759518	6,9122532462523
2866225	MEF2C	4208	0,259024972808895	9,48099569367245	1,62210037959936	0,117792427128633	0,999912091014564	-4,35576402231653	10,2353237158093	9,8466608927701	9,69636796821434	9,36873550185221	8,96925078969579	8,88843618835415	9,63894219662397	8,94395166665368	9,69202421114148	9,93357015262706	9,56977704185984	8,9651618033302	9,5504485086516	9,5382283039262	8,94516425232013	9,53846467847867	9,88564127201883	9,8561540379786	9,1947604488971	9,3628502422457
2599433	USP37	57695	-0,19200389963653	8,2006738775544	-1,62170027573872	0,117878520865753	0,999912091014564	-4,35598082983509	8,24882350247372	8,04013310289302	7,96158257504331	8,12990838451306	8,3554072073953	9,02955562447315	8,51734237015448	7,9128318455926	7,94188919680176	8,09922885614432	8,0643137710128	8,38957550315309	8,24847451927209	8,07745613165735	8,23447342798245	8,08633185094871	8,0898218188452	8,01396186948623	8,5744625351204	7,99790345812487
2913277	KCNQ5	56479	0,208023400338776	6,21249829792448	1,62092496192827	0,118045501080038	0,999912091014564	-4,35640085241046	6,73807988066471	6,16636705365316	6,69852807369306	6,34953368946892	6,17303296074378	5,92861066233592	5,80403997492705	6,51264233725099	6,21731758354034	6,64233750088028	5,75615362587095	5,79843663253909	6,12927337751269	6,17585892223877	6,3725109175902	6,19963088710183	6,22135409959647	6,37614172458717	6,23040306595631	5,7597129883379
2343289	DNAJB4	11080	-0,198008814194478	6,44382067085707	-1,61796146398941	0,118685571676816	0,999912091014564	-4,35800505981752	6,24679685931438	6,36373157061273	6,65708615511715	6,42455900227062	6,40567689054397	6,63481632030456	6,61170463468189	6,0589257518341	6,02648725355713	6,73436017429019	6,72308271619212	6,4051493571499	6,39114355619596	5,91397653795497	6,06256080981871	6,52000946088715	6,33062089800365	6,98016313097019	6,67869684905659	6,70686548838544
2762334	QDPR	5860	-0,183738994169406	6,59483146160232	-1,6151132582339	0,119303464058548	0,999912091014564	-4,35954498125007	6,33492102174481	6,33236369942636	6,44903343992629	6,90296610553181	6,23121999192421	6,56756962760793	6,66969863607022	6,38231350926245	6,55656964994178	7,0441899089652	6,88246991577745	6,26034192145662	6,79328627511528	6,5830980721449	6,62931465042826	6,69170876409332	6,29013640568432	7,09705232078797	6,61960251116714	6,57877280498999
3110608	DCSTAMP	81501	0,265717985306254	5,36388262422051	1,61445654135976	0,11944631232077	0,999912091014564	-4,35989978297438	5,59219395610352	5,61395547326092	5,72420123790981	5,31367111938127	5,78029849655955	4,97626638456172	5,04008532305189	5,75972285628058	6,20320606870722	5,00347905591105	5,00692788235464	5,57046599365022	5,23602225259499	5,57386342829117	4,82989150942164	5,17399663033378	4,70080259095681	5,13611238875066	5,09696548471405	5,94552435161465
3061997	PON2	5445	0,278713743412286	7,92485353147018	1,61393116504626	0,119560694077261	0,999912091014564	-4,36018355531712	7,95157655971771	8,19486847584586	7,88020305224503	8,41937404237202	7,72532341361235	6,92937307432498	7,8846056399976	7,48292927493175	8,33175557751106	8,68482534740322	7,78419896745133	7,62904757880636	8,35210679238839	7,74448840626735	8,04910780990521	7,49766851166318	8,05682669721799	8,50594856476621	7,36971415093855	8,02312869203744
3300597	MYOF	26509	-0,328460684150608	9,6603031858567	-1,61249123285548	0,119874655048814	0,999912091014564	-4,36096098646435	9,1966573444377	9,0050561933266	9,9701047612405	8,97487103911159	9,80973540662913	10,0899513647003	9,85425620600528	10,3617286163039	9,49761483344534	9,43581114576137	9,49570451731732	10,9911612392647	9,95947382257119	9,75819718387766	8,97547596471965	9,38971410174602	9,56596388874983	9,04283590484624	10,0856384674535	9,74611171562616
3451246	GXYLT1	283464	-0,169260185553099	7,32764098534221	-1,61249032050715	0,119874854193446	0,999912091014564	-4,36096147889914	7,04601995693068	7,43495433033684	7,45047174129774	7,18897538615871	6,73503881098272	7,35717796419062	7,68482275459181	7,33232188214015	6,98269393093667	7,48945335875869	7,54201357865078	7,61295551289197	7,52421091229064	7,40329019105226	7,33880495479722	7,16408230305638	7,31432971168192	7,27471689197681	7,44143359523969	7,23505193888182
3449910	AMN1	196394	-0,189199802258056	8,11522342920234	-1,61044426353385	0,120322154691411	0,999912091014564	-4,36206534969295	7,90337589421032	7,83930754431697	8,22231973417696	8,14416543745817	7,96871004411646	8,66747731739314	8,02459372434734	8,20912217244576	7,44302185691029	8,1788956820672	7,9942017753483	7,95144031769552	8,23194389217697	8,38623233988304	8,27175946530748	8,32033219875271	8,1574057579813	8,07301320149933	8,48194326619641	7,83520696176307
3204987	OR13J1	392309	-0,203620503371398	6,36502602978041	-1,60976021103675	0,120472008876641	0,999912091014564	-4,36243419099001	6,19388634269865	5,94812413652532	6,1098924832412	6,20053111862305	6,72048457730428	6,55080839935084	6,51077662511397	6,79642231422374	6,48053972134613	6,32826766191414	6,42691838930017	6,54942945445981	5,86069178310216	6,15952097069248	6,03956632482733	6,94554670621088	6,06145878082679	6,5444957941787	6,28274223009777	6,59041678157077
3781980	TTC39C	125488	-0,250650014034443	9,41505501778557	-1,60891998912054	0,120656287304497	0,999912091014564	-4,3628870928647	9,43478800525053	9,19122033878454	9,35243454415382	9,5298584869076	8,93531796663287	10,0114607585902	9,37730943320862	9,78168935928845	8,98113985633142	9,6001285542685	8,95405750981316	9,3009338866088	9,83006727604967	9,8075108444967	9,81985926068622	9,57706041440996	9,26529892949637	9,27321426102271	9,7681488621287	8,50960180758248
3401828	DYRK4	8798	0,275568511307531	7,75276594011219	1,60780095099068	0,120902080093838	0,999912091014564	-4,36349003393793	7,82898963282897	8,06082113554132	8,2423938208889	7,57408044202144	7,01908436014721	7,16576620266795	7,49595194910493	7,31342058282031	8,08981358697253	8,22805698785305	8,33789341433858	7,5784528026607	7,91009041112652	7,44688688818772	7,80048094932955	7,23860660274572	7,77802387967312	8,20135246401357	7,33420197308449	8,41095071623714
3167731	UNC13B	10497	0,248515158930531	6,91872240293988	1,60616344799956	0,121262502319107	0,999912091014564	-4,36437181001109	6,63701575345777	7,12138391588095	7,21039161315069	6,85057811332635	6,55179739427837	6,12080291871641	6,66387976468829	6,57671010370508	7,01798289255819	7,3986670103675	7,1872915742392	6,99644823114035	7,0245338031701	6,71554999924699	6,97260849162295	6,58172364724394	7,29771390134658	7,49582751310293	6,44685256541354	7,5066888521415
3393704	MPZL3	196264	-0,215762991610257	8,62932667741811	-1,60588497138455	0,121323885148805	0,999912091014564	-4,36452170541956	8,31815260066782	8,1099332169989	8,3841023015878	8,98631745156507	8,40644159326459	8,82166282748448	8,81213210360102	8,54817646753273	8,381659088035	8,82563052307155	8,4920218747458	8,73813125023098	8,87398435561275	8,9204196437251	9,26613977532894	8,53385284334453	8,65700006083687	8,67511140687127	8,89069115124378	7,94497301261328
3178952	SYK	6850	0,180662083803096	9,64178267994422	1,60565513397582	0,121374566204998	0,999912091014564	-4,36464540648032	9,56858032584542	9,77668086177977	9,95865791003589	9,34462442164169	9,7985513630055	9,55507304394512	9,87703575004067	9,11087741252968	9,55645184684892	9,81853104139825	9,8445402233897	9,75724368212287	9,41923790509972	9,57659471737935	9,57389645231324	9,15037428937857	10,0843470865151	9,77621272177607	9,6792969305026	9,60884561333617
3661758	CAPNS2	84290	-0,246518670907327	6,47771251091313	-1,60508474228364	0,121500418353621	0,999912091014564	-4,36495234546241	6,18936699899193	6,40115809300455	6,40578473025588	6,3067666677595	6,69603392065472	6,01418289716683	7,0060630225687	6,50185817229666	6,45134393573452	6,0174352084774	7,51389743070024	7,04544973213243	6,20218806006432	6,38749440331314	6,02112150679165	6,50743186968353	6,40176392161676	6,63624429974908	6,27563631154667	6,57302903575414
2673312	PFKFB4	5210	-0,440766692335465	8,3394806583326	-1,60387491156908	0,121767716439474	0,999912091014564	-4,36560313273075	7,74667072660842	7,93419240661357	8,47885425763475	7,62061673432688	9,33269306232384	10,1812290482883	9,12817955512011	8,16553084585081	8,26072359603624	7,64665508007146	8,33906925070668	9,00240141736013	7,77309455140296	7,90171373555455	7,62081930683319	7,8699426181784	8,16916092409311	8,09695546871752	9,4216205550515	8,0994900258795
2950167	TAP2	6891	-0,233351071268579	9,71052299998449	-1,60239165273389	0,122096091998265	0,999912091014564	-4,36640054395772	10,0154291970992	9,19581027168298	10,1562034226625	9,77887453702643	9,43704247220755	9,60785739655708	9,7028627165978	10,5437469424174	9,84356362370606	9,35749734492187	9,5450384312392	10,363358667762	9,7689751275581	9,73672485362821	9,44689069168472	9,83840303523745	9,32114545879532	9,44447473589154	9,67839376590076	9,42816730711356
2802398	TRIO	7204	0,164977912841746	8,64374470919235	1,60193847851787	0,122196565903812	0,999912091014564	-4,36664407330216	8,71587930594539	8,64481379119595	8,60628598626064	8,63999023494582	8,80208997064843	8,24691842420455	8,58868559518998	8,08740207263048	8,80326608071427	8,62503689033563	8,65581563485971	9,01631887947687	8,6460212825603	8,72828757152377	8,64796589411181	8,68392761171718	9,01720331547743	8,71340357885396	8,3340742132759	8,67150784991884
3129304	ZNF395	55893	-0,392551479565025	8,6515998824301	-1,60192942121414	0,122198574711554	0,999912091014564	-4,36664894008771	8,27965898037104	8,03641880034586	8,71218262398643	8,06541263804176	9,54743097909737	10,3939357279519	9,10337310721862	8,58106343206583	8,35576855346889	8,00457062449975	8,84982634952966	9,17811796288872	8,10563519936612	8,61569865147113	8,52660073157954	8,3449512844737	8,45568094994542	8,30601711971742	9,5504234008724	8,01923053171045
2735459	HERC3	8916	-0,181043200908462	10,0357241904632	-1,60182036349317	0,122222764637173	0,999912091014564	-4,36670753889138	10,088137685101	9,94948827105057	9,77878449343533	10,2117618993281	10,2800885107478	10,7668101933705	10,2569967242872	9,9489569282561	9,78133356547204	9,98582610631008	9,91930945963293	10,1371452759406	9,91121657556413	9,91937323047943	9,95121716629946	10,0623237086496	9,9597079752731	9,68020947867712	10,3677276654678	9,75806889592062
3750685	SLC46A1	113235	0,384880062199496	8,38760982368309	1,60164440433893	0,122261802254022	0,999912091014564	-4,3668020793665	8,72339294603771	9,11103959363584	8,84853445578234	8,6299756489069	7,83208929103888	7,19479637780634	8,3895654123379	8,00256060251184	8,96379809572192	8,99550053441057	8,73262950402823	7,56929584322736	8,55239536038036	7,72210262182021	8,16078580231393	7,85431236487053	8,25330092134874	9,35715702825065	7,66900978351335	9,18995428571826
2391532	CCNL2	81669	-0,152226214343026	10,0693045531243	-1,60092686635877	0,122421099706059	0,999912091014564	-4,367187529289	9,98070541067234	9,8776641609631	9,99148688617156	10,2024201087143	9,95990637043355	10,1869448419806	10,3131563374499	9,77296425303748	9,87581535495752	9,78032765962822	10,1715044101184	10,3264292291499	9,82881821279273	10,3872669153754	9,90523546220404	10,2880347687119	10,085311168155	10,115523447059	10,2483809939444	10,0881950709676
2928874	PEX3	8504	-0,164582846235619	7,253294089891	-1,59985686450142	0,122658966296257	0,999912091014564	-4,36776209768232	7,42892968388633	7,1104671289332	7,11857038856871	7,57699141210647	7,0841437094827	7,72440645085562	7,2488380429116	7,35573436428114	7,01092326879789	7,47935494676899	7,05312758748539	7,23069565687446	7,33161642596435	7,16239565208616	7,24631194359734	7,01856405901441	7,1243139399693	7,18678000923676	7,62910112135787	6,94461600564124
3435267	B3GNT4	79369	-0,259755141338204	6,3812051256085	-1,59869124625198	0,122918525529639	0,999912091014564	-4,36838771081198	6,15442192333173	6,14435171711881	6,40566310979506	6,16328399846647	7,06744703923258	7,55033979639032	6,59565054796521	6,62623123951039	6,43031419415201	5,95002978511873	6,46885257515525	6,55452901994724	5,98200999198749	6,10751083812472	6,01635525931278	6,22119905391282	6,0635239289462	6,20897693881256	6,7397538006283	6,17365775426138
3841901	NLRP2	55655	0,253825447337616	7,82789237008468	1,59835544577541	0,122993385951234	0,999912091014564	-4,36856788443156	7,77011572473354	8,26297803334212	7,73894647795965	7,67199234946523	8,61162238167499	7,0943458633952	8,05036023756403	8,14958977731822	7,94294225753778	8,00334915642855	7,99038642276488	7,63895738481509	7,02912296824985	7,70412129160205	7,64728384688615	7,93807254505596	7,77094906474151	8,18823016341828	7,258738752112	8,09574270262853
3047963	PSMA2	5683	-0,156868647374473	7,89618469688749	-1,59626147702366	0,123461051338728	0,999912091014564	-4,3696908174422	8,00120778867226	7,59187690740113	7,75345403445687	8,1030861565845	7,5626890555824	7,94673995798752	8,04790261489978	8,31751456347168	7,81987740053283	8,07090009988308	7,6421041678274	8,01675062829347	8,14432763680035	7,67768690955783	7,86353140587579	7,64774028258217	7,8331122609555	7,96159992452079	7,91842427277964	8,00316786908489
3375612	RAB3IL1	5866	0,218752901331174	8,08493556073778	1,59554200560418	0,123622077777418	0,999912091014564	-4,37007641554175	8,06073088637778	8,44954180011948	8,59729847634244	7,91672951418179	7,88358390124256	7,51805484548754	7,65057319621454	8,0589219366436	8,41641952442927	8,17934107310212	8,47771355017394	7,61243755316345	8,07118713500273	7,92583916563852	8,28944893925436	8,17538099149813	7,82314192394177	8,5439993635045	7,73059301485172	8,31777442358537
3954879	VPREB3	29802	0,257682723343851	6,89758390048136	1,5944688418714	0,123862588631441	0,999912091014564	-4,3706513521303	7,69511698274896	6,92397418493798	7,68775605113213	6,48403378370637	7,12675621868625	6,99380538791608	7,1848555324582	7,17148765583746	6,832779613265	7,18850794436533	6,39686874178711	6,31318628200136	6,57996129672038	7,04518396137816	6,71994837242595	7,03247923125603	6,79917469462222	6,81998658056555	6,71076089584582	6,24505459797084
3061456	SAMD9L	219285	-0,401945885531138	10,1871945557596	-1,5942102980504	0,123920589869402	0,999912091014564	-4,37078982467673	10,656289134785	9,47079207197768	11,5326299275314	10,0961820931455	9,64602782014498	9,63209692366227	10,2959295364327	11,4650556968374	10,0447575536025	9,66487556233206	9,79554428397058	10,5219658159129	10,7475301499529	9,96465908438955	9,78921000015912	11,0001320769861	9,46711412128995	9,61745849294884	10,709779915402	9,62586085372758
3529701	IRF9	10379	-0,208832411676832	9,85761424876555	-1,59380367056268	0,124011857500174	0,999912091014564	-4,37100757762867	9,9499839819025	9,67554778344903	10,6000029737561	9,67144770041275	9,52436147679502	9,71667144765203	10,0949818535228	10,335309504126	9,43371666872786	9,443962536712	9,80102955869784	10,0593715347574	9,84962078421461	9,8623282529639	9,64005264462658	10,2371797383609	9,67267895353903	9,7043543456235	10,1503380786718	9,72934515679929
2664332	COLQ	8292	-0,182566016490463	7,41067580663662	-1,59107289511182	0,124626226051318	0,999912091014564	-4,37246894558332	7,31925629378322	7,25171630155938	7,4071099724674	7,41455963988532	8,05254183914634	7,39447892817227	7,49688996868772	7,60769367441668	7,34541594615011	7,00836800538112	7,52645371446063	7,93036055887278	7,51976172073002	7,20929427162454	7,00619416714853	7,46708902450005	7,13005992276175	7,32508667242817	7,33721424666486	7,46397126389144
3757329	JUP	3728	0,377443980295879	8,16449213161949	1,59100152758463	0,124642316057186	0,999912091014564	-4,37250711464885	7,63217123849723	9,06407250791075	9,3851859274131	7,2958778815876	8,67721684444816	7,69058308286217	7,68718156625601	8,00903118751433	8,65262353120523	8,27898949344734	7,88770676601608	7,77171678720997	8,69988684533082	8,32794266869567	7,27848399199158	8,09119946804248	8,71010417816593	8,8526033997138	7,77191443018221	7,52535083589928
2452948	IL10	3586	0,352004121045665	8,76280487196378	1,58860057554404	0,125184621525545	0,999912091014564	-4,37379051499468	8,47838809985526	9,2241868445465	8,98045684952416	8,87558144835204	8,64371684095794	7,31003150217523	9,19818623227128	7,80342836939892	8,77441181797324	8,9122068992919	8,79592358099856	7,90154212692353	8,80104752225468	8,59609287325848	8,68381714582982	9,19601060061846	9,57479782949975	9,2404312413811	8,7458454900357	9,51999412412911
3799461	SPIRE1	56907	0,268090899928738	7,99425640242194	1,58753958444806	0,125424890776931	0,999912091014564	-4,37435723006262	7,7645801142026	8,3451582450345	8,11301538151756	7,90691667177427	7,53236427927969	6,9805230466901	7,96568707448097	7,32925969194457	8,0398052273328	8,43728060806385	8,4991278081032	7,73959325606575	8,1740326607984	7,89870192663849	8,42183332362221	7,96077353054928	8,59467286371715	8,40430713851027	7,64188864565898	8,13560655445426
2400177	CAMK2N1	55450	-0,281058569975182	8,9498456443008	-1,58521887985991	0,125951763177932	0,999912091014564	-4,37559589574685	8,76491495643981	8,31392394323739	8,39842932557113	9,1280487093145	8,91948635776201	9,38921781591365	8,28211246522046	8,77848071239526	9,05414982918514	8,6012219903607	8,96218288370676	8,96692407107389	9,55681806955625	9,44567668984747	9,48027679834406	9,29625571686405	8,31049593409866	8,79449723587106	9,749211612968	8,80458776828567
3638188	HAPLN3	145864	-0,341919789880569	8,26608404524946	-1,58506237738428	0,125987359991512	0,999912091014564	-4,3756793832738	8,70654384007375	7,94860994494536	8,92939726952954	8,0628094994285	8,09271181142815	8,4173637659807	8,49810788356449	9,82144565286617	7,51114050395848	7,66586126276017	8,08073591061165	8,96758836746787	8,36666501410685	8,60547974337112	7,98979943316071	8,08191181931505	7,73497868092597	7,8591404346667	8,21467105388948	7,76671901293852
2968652	SESN1	27244	-0,280880740763207	7,91496741070804	-1,58505213320216	0,125989690342484	0,999912091014564	-4,37568484791837	7,53047131454853	7,57889983448644	7,73737410586125	8,16428638611296	7,83999667436693	8,22335856019962	7,82258532733191	7,73099656092194	7,67922229570841	7,89323715254273	8,70777387433188	8,7618474760547	7,68175301040308	7,50254135945484	7,65738816920436	7,54016757995203	7,4164149274781	7,7286708292881	8,19263820630025	8,90972456961281
3922602	UBASH3A	53347	-0,230172593942891	8,10007231094135	-1,58485513127026	0,126034511369822	0,999912091014564	-4,37578993166038	8,22995601609323	7,59739164533397	8,10180717292818	8,06677159865693	8,30676341880699	8,91288253823841	8,135088797534	8,27405240599834	7,42835577880727	7,88096275973714	8,32326932283033	8,1731391192999	8,00446732263808	8,28194290157327	8,43962329413246	7,78362748200434	7,49301859447591	8,03441331093506	8,44387418099254	8,09003855781058
3718191	CCL8	6355	-1,05259763139465	8,209040870992	-1,58406389728337	0,126214662514161	0,999912091014564	-4,37621189678229	8,27827819615363	5,49558442470157	10,8111308719091	6,15138544150796	8,87882204952284	7,80599394098425	9,27809638672878	11,9193922643996	6,82406223853934	5,49199632169493	7,01729112649445	10,1528068027941	9,00925843741365	8,46137852211508	8,43672909452946	9,21634086051336	7,46966995120186	6,80013446040405	10,0026971456531	6,67976888257896
3714068	ALDH3A2	224	0,246522350061866	9,01133426841139	1,58377553808178	0,126280370204944	0,999912091014564	-4,3763656426041	9,16082222629346	9,46829011573412	9,18466481087736	9,11815169304048	8,4851279626802	8,33506766887002	9,0378029953849	8,55437660110638	8,64147042053949	9,54391608439149	9,00005805785754	8,59515957009654	9,07552621184849	8,91807786086377	9,23315097443031	8,84689524350323	9,08254717701706	9,60473939503844	8,71295349705859	9,627886801596
2812359	NLN	57486	0,346429223284266	8,80103437375864	1,58243232083455	0,126586819012851	0,999912091014564	-4,37708155735277	9,14188666751704	8,94945581322994	8,99380653810599	9,13453061047267	8,06431862278405	7,22371050895767	8,39174853433706	8,83099696679976	9,31884767556203	9,65971218690177	8,86074075997004	8,50045506156074	9,14002039025508	8,5890653930936	9,05002027396517	8,7229650882199	9,12101302354495	9,42605452520413	8,04697517538803	8,85436365930318
2993206	MPP6	51678	-0,236406051503293	7,33800403662263	-1,5818075338668	0,126729570840075	0,999912091014564	-4,37741441652709	7,42906377731667	6,8012169566771	6,99511262169132	7,62303811558127	6,87565801188939	7,9689864402653	7,29049862676407	7,51071023462516	7,11925758563736	7,4373788207417	6,95811307252385	7,07659303675122	7,71013347107782	7,36939344121914	7,88753444165999	7,20764465003928	7,40546240757366	7,25972058484118	7,95663239127362	6,87793204430348
3698081	PMFBP1	83449	0,183120774687651	6,7904176359908	1,5811315213261	0,126884176732527	0,999912091014564	-4,37777446414465	6,64646973371806	6,9444871622408	7,17614348078227	6,41657293108717	6,76405694362546	6,33488592607775	6,76746616231282	6,56623447805477	6,69501705454378	6,63958589246657	7,25062347002284	6,5077940593387	6,84104219073291	6,8677294328675	6,74431772420756	6,80087659395764	7,31353004474927	6,86662901488938	6,63644765999573	7,02844276414495
3671935	CRISPLD2	83716	-0,249578966885387	6,78105173348016	-1,58096743089395	0,126921728184099	0,999912091014564	-4,37786184347612	6,86529744598879	6,43624753452509	6,62469660957364	6,24562910589711	7,4547620944178	7,33971953780749	7,37059009090154	7,23953988164319	6,42242115942969	6,26150287630589	6,9782771353151	7,11428909022857	6,28097659578904	6,76054666923322	6,41063584209101	6,80856752804885	6,82865406425511	6,71941074442368	6,96141245917397	6,49785820455443
2783484	C4orf3	401152	-0,202333063112602	7,60735016405732	-1,58063363690904	0,126998144001988	0,999912091014564	-4,37803957181971	6,99466003685132	7,28298149117254	7,76119942549537	7,48446710274088	7,74738068958908	8,06234158764814	7,63658238495572	7,68959754967854	7,95525254671217	7,44032048205968	7,46097149380337	7,84454388400396	7,39273722664988	7,59460143121552	7,1918095436764	7,57760055854696	7,58784301121506	7,64394098088686	8,29238418722195	7,50578766702307
2878630	SLC25A2	83884	-0,17717569331581	6,35430638408258	-1,58041446513129	0,12704833993068	0,999912091014564	-4,37815625554892	6,40373384287736	6,04288259094966	5,86479190814084	6,29120775177593	6,52341598538248	6,35048734953675	6,34618126060697	6,79337112279514	6,66039020782555	6,02940551310419	6,57958931913226	6,57412600390213	6,22744193415714	6,43672043641062	6,13095261381534	6,76065522432404	6,22459534476194	6,38568308944632	6,12019925172813	6,34029693097873
3447694	BCAT1	586	0,253056782342008	8,02104705022867	1,57978184105217	0,127193319043424	0,999912091014564	-4,37849299225241	7,11093327855237	8,1372617780775	7,93028521624574	7,68031864612211	8,25161781054194	7,73388615745884	7,73873655011715	7,2621705498915	8,36089708540782	8,20670701434939	8,16388580169614	8,43709664047283	8,22018051400221	8,33143150980854	8,64169582473055	7,63688468035762	8,34717399405672	7,93810985593313	8,1339171945251	8,15775090222613
3302495	AVPI1	60370	0,194478673085799	8,04684878762516	1,57841961412089	0,127505966571186	0,999912091014564	-4,37921776941776	7,9595567077542	8,2896932675878	8,46989295518983	7,84388063059907	8,29522958388568	7,87335608779051	8,0513353342454	7,47557077976058	7,98652708677898	8,04030824471865	8,15320858615245	8,1791567458834	8,16419027817735	8,08363523950169	7,94943641610758	7,69031494598614	7,69040701097701	8,26475652952937	7,80032459269836	8,67619472917921
2871801	FEM1C	56929	-0,162993065321187	9,02481945140417	-1,57654597443763	0,127937027316875	0,999912091014564	-4,38021393824108	8,99488235389482	8,94298633230655	8,81035801102184	9,06168364911082	9,33021830615082	9,52931068197444	9,21954016178924	9,02993826079876	8,97357504590857	9,15532594874129	8,85804119235795	9,06974756417771	8,95009239587328	8,74871382630872	8,711517026911	8,93579157351175	8,97422829722386	8,95625254659366	9,45276181445998	8,79142403896826
2442698	CREG1	8804	0,187391026657897	11,5172760121306	1,5757044517241	0,128131024696928	0,999912091014564	-4,38066108873177	11,7874483345549	11,7853043052634	11,5526561492196	11,6238414395572	11,1705099621936	10,8598581075177	11,3100179596245	11,4360460483035	11,7015004672632	11,8837257286826	11,5529765601898	11,1768631962262	11,7753782018696	11,2761643481166	11,5010355939202	11,4721583377124	11,7477747068117	11,7615403205974	11,2671248164187	11,7035956585702
3923702	TRPM2	7226	0,203139375878269	8,94149947804815	1,57568527358979	0,128135448690211	0,999912091014564	-4,38067127727368	8,9290749280513	9,25438154693321	9,08235649223962	8,94715281330935	8,78898869338378	8,09684741498903	8,97866805213529	8,84635813456766	9,0072180339279	9,09315715584198	9,25882669509864	9,03364777921924	8,92054643777794	8,8386433308007	9,00977967095733	8,56587586991484	9,11602272631776	9,30997804273427	8,44139666134386	9,3110690814192
2741083	METTL14	57721	-0,146981006717999	8,76799647415052	-1,57564284256496	0,128145237086166	0,999912091014564	-4,3806938187999	8,73722635607852	8,61392487339124	8,6766927625537	9,04894231996929	8,53327471434164	8,96621289419913	8,94144526786181	8,9408444957827	8,42153774717403	8,99962496492655	8,52028418924302	8,72397966051768	8,88905550897105	8,73870249809075	8,78271857901667	8,51483607323414	8,66441431534033	8,86668995039425	9,00257941492216	8,77694289700177
2689042	CFAP44	55779	-0,181183777353132	6,88943126314263	-1,57521457284605	0,128244069053255	0,999912091014564	-4,38092131397766	6,99032748207223	6,55594662908784	6,4809323866498	7,31365691331391	7,04767347037228	7,40119202365098	7,00191239736902	6,58948832750258	6,69531157065494	6,82281507289554	6,74336839281942	7,02337600461292	6,84421458896485	6,98816942902842	7,03417515972148	6,83721183218752	6,75216740266259	6,74075461898572	7,30505641878503	6,62087514151551
2899206	HIST1H2BF	8343	-0,23694922846231	10,3023960202132	-1,57359424541052	0,128618562739058	0,999912091014564	-4,38178163739644	10,3131066425786	10,0558325357119	10,4997296236008	10,1199513908779	10,2330732178379	11,216742943385	10,417710208747	9,78201812257428	9,67427262656113	9,88788376682578	10,5199919288625	10,6059082761774	9,95948641739225	10,3757283967356	9,9883077171767	10,2791025601668	10,4294173110965	10,4814569035426	10,8263375927181	10,3818622216958
3457549	ANKRD52	283373	-0,153409553978731	8,50315790694198	-1,57349380668567	0,128641806065108	0,999912091014564	-4,38183494577513	8,27042766784367	8,29043472004537	8,48820523545696	8,55532584194236	8,20077671679299	8,3513446114368	8,40478806877039	8,7136582931072	8,64521644992428	8,396057704264	8,63494615012873	8,52019669389322	8,6642895162419	8,72874186107201	8,7158058375611	8,91313655878434	8,25819269537055	8,66231766725396	8,37862343775457	8,2706724111952
2501238	PSD4	23550	-0,265441388844106	8,80331690973243	-1,5691680785706	0,129646154381016	0,999912091014564	-4,38412860571297	8,77167637455937	8,51248483104307	8,84830438467822	8,71214737382976	9,10557763343992	10,1337959850287	9,03155286163798	8,69433355442846	8,74444647962332	8,50688160020952	8,75165714636343	9,16920443971352	8,4627933565664	8,7687083778438	8,71913631596552	8,60421247120068	8,70756090283516	8,54700091685606	9,25367793591981	8,02118525290584
2351233	UBL4B	164153	0,228763942353527	6,06140738303323	1,5684302750237	0,12981810214501	0,999912091014564	-4,38451937808156	6,13565575920456	6,3913853008049	6,22221857146643	5,57482243587035	7,12936840759115	5,85721331435253	5,98677359879481	6,27670863284561	6,4393058297187	6,09831488341167	6,14286027787203	6,0294982453689	5,64465589303235	5,81129200305433	5,60574542788146	6,09209281907891	5,7796839364095	5,9387894076078	5,92683949374138	6,14492342255723
2440295	CD84	8832	0,259118933157817	9,79449743739318	1,56780154665517	0,12996477801873	0,999912091014564	-4,38485227865646	9,70957531806575	10,4218730339582	9,62932274654019	10,2062790062075	9,30811535185677	8,72971492161109	9,5223789934634	9,32753433408867	9,99666804364897	10,3259676721245	9,8085058064	9,64116484782654	10,1316563698569	9,84816267693078	10,1464162139124	9,82946846304907	9,9290630304951	10,0699648785173	9,38271208712223	9,92540495218817
3839142	ZNF473	25888	-0,188661731945354	7,58396932803793	-1,5671875004266	0,13010816065601	0,999912091014564	-4,38517731563079	7,4081704253647	7,31275317667606	7,6586555078428	7,54197070240643	7,62301127979385	8,2959378136681	7,97874648711966	7,46771739867655	7,11453987823522	7,3085011081451	7,48818509065284	7,75080936403855	7,49787521808942	7,75430446064425	7,72930887888942	7,40656237271977	7,61968579064466	7,40483116214989	7,95036633058482	7,36745411441643
2838598	CCNG1	900	-0,278386232302186	10,4998560384169	-1,56697981235267	0,130156686307212	0,999912091014564	-4,3852872324128	10,411456482086	10,0444736153516	9,97312592501286	10,2005899653769	10,4673714244321	11,0460062012262	10,5747472931149	10,3825189769366	10,0729288732898	10,5217007084086	11,1925694610062	11,1883854064996	10,3463028562488	10,2400869712429	10,193879369222	10,560031757313	10,1022889950168	10,1862988325843	10,7130407953731	11,579316858595
2921374	RPF2	84154	0,277799541341586	7,87663457281126	1,56683502501603	0,130190524234684	0,999912091014564	-4,38536385362514	8,22143202188501	7,69467559815012	7,78380299757431	7,92909164056827	8,63447877996428	7,17698916741694	7,81758381884403	7,93597504664122	8,66514467872024	8,40384563443189	7,20162540743645	7,33827364390117	8,31696713451181	7,4150703488537	8,03091545008502	7,47706182536998	7,58126586940514	8,05171397547832	8,13206636123652	7,7247120557508
3742304	VMO1	284013	-0,333338441503101	6,86378034551948	-1,56659471188489	0,130246703301749	0,999912091014564	-4,38549101604379	6,71927428925133	6,95842019605506	7,1931367429134	6,83384388637488	6,51317243864472	7,33191202575133	7,06027506568495	6,91537022622074	6,83866738545938	6,08004438328867	7,39064839455426	8,48394612165645	6,21114568719266	7,33271067990383	6,37405179014353	6,6601194882499	6,16076849243385	6,70902298499817	6,708211782027	6,80086484958551
2502762	STEAP3	55240	0,241674317460958	7,47782316814958	1,56578884225717	0,130435241000509	0,999912091014564	-4,38591734522896	7,4509865118162	7,4919658198402	7,40992257669073	7,47999517982396	7,96005279562252	6,86329979868001	7,04991842225312	6,91211915616709	7,96715620856471	7,60078714094088	7,2375981344751	8,12559849388706	7,68020192792406	7,2260855103972	7,27569212260883	7,19969419742898	7,62536895438106	7,90876109786559	7,11267368568609	7,97858562793828
2983030	AGPAT4	56895	0,219007888910454	8,44176089935004	1,56484846336543	0,130655532407728	0,999912091014564	-4,38641464061419	8,35384429998684	8,88606364733749	8,57697851371537	9,01161759282308	8,57660703940153	7,92874026190483	8,1687307120247	7,58937000967946	8,58724835912993	8,22170603309061	8,21548460282703	8,28833743432637	8,48061483646771	8,6431217349079	8,76785543386737	8,5682000594923	8,50613506627075	8,79908420060697	8,27238983879566	8,39308831034487
2724472	UBE2K	3093	-0,164733644140883	10,5969718288416	-1,56436686943753	0,130768468438856	0,999912091014564	-4,38666923865119	10,2382231481554	10,1957078876744	10,1307986700006	10,6269035907731	10,4885076065374	10,606270818376	10,6159933533191	10,8108482259854	11,022517487768	10,8805229048411	10,558874150143	10,7724971099195	10,7783372443479	10,597542659035	10,6044511390498	10,5873291429483	10,5498895110925	10,6076478639522	10,8286850093555	10,437889053557
3332663	CD6	923	-0,179622405108466	9,26628538190167	-1,56419457532947	0,130808891757379	0,999912091014564	-4,38676030988143	9,24470895525113	9,05086970039193	9,01383139853958	9,37128881631332	9,2150765678023	9,73466975885738	9,3956489004841	9,22916521277969	8,8902551998112	8,74481507130666	9,43049507229255	9,46253724053019	9,28702807735144	9,55437691422765	9,58875309999207	9,33665861477943	8,92065318142145	9,17041709819906	9,1430570529719	9,5414017047304
3175494	GCNT1	2650	-0,195137269415369	8,78673881467684	-1,5637801863221	0,130906157112152	0,999912091014564	-4,38697931900793	8,39175640622909	8,76040991792297	9,10191368184482	8,49436808915048	8,70350989070059	8,87537504519432	9,31216944239165	9,11576828120775	8,8167480071637	8,69067955628372	9,0307870494288	8,64625902978068	8,70530624175788	8,65569129811203	8,33994638091585	8,55527956778908	8,8078651732482	8,67185564923689	9,43590609790774	8,62318148727057
3816827	S1PR4	8698	-0,147442892480042	9,05087547181325	-1,56345191650344	0,130983250895517	0,999912091014564	-4,38715278447398	9,02373968006887	8,808981918391	9,25261373076122	9,12919313207121	8,714539463734	9,50351695959917	8,90248708674277	9,0678417937639	9,00498318660794	8,91287073834279	9,18762042519217	9,20041296174157	8,90709322860983	9,17956768078631	8,96298323264513	9,26629579666762	8,80730604772533	8,94035393158392	9,14115386456062	9,10395457666973
3291435	RTKN2	219790	-0,255088058058698	6,76972486498996	-1,56230060454306	0,131253931030893	0,999912091014564	-4,38776096388688	6,84878600179067	6,93695234879026	6,82020771073488	6,91495854061225	6,48074895241695	7,75185033341415	6,68427674893818	6,96903069541501	5,8253309221172	6,55585152502202	6,68921268335309	7,0546917432325	6,84086252439273	7,05112703385885	6,79729617144395	6,99604743506728	6,97767927475355	6,25229870258393	6,81945953318401	6,12782841867781
3568080	WDR89	112840	-0,213463825431727	7,87986727866028	-1,56108950485553	0,131539164969541	0,999912091014564	-4,3884003886146	7,88402937626653	7,51133327506503	8,06441508424101	7,87932993323406	7,48026696037889	8,40140931789147	7,95974304110528	8,1770281512905	7,08810081770807	8,11492481426462	7,49264385682882	7,76090366966822	8,03238086484731	8,06259285419076	8,11022166302003	7,77830146627746	7,65854346494949	8,01687320815911	8,36737840445922	7,75692534935975
2826343	SNX24	28966	0,368455464720524	8,11746199517572	1,56073557941088	0,131622616616057	0,999912091014564	-4,38858718537684	7,9855884217194	8,70541120125398	8,06292221409333	8,2773246661803	7,3606418804348	6,63124799683737	7,94249636404276	7,38663520083436	8,93510864735895	9,00289381018267	8,28712759974802	7,89301225900408	8,67402269536472	7,66329589796026	8,08753355238917	7,96092668180362	8,7124714790058	8,67998730641752	7,59956185792181	8,50103017096143
2822215	PAM	5066	-0,303884386264759	7,39304406086686	-1,55751618173439	0,132383719003511	0,999912091014564	-4,39028497781657	7,05048107975737	7,2233709047452	6,9738042452178	7,44973876264295	7,78471119341025	8,52472928947745	7,73253698887005	7,4753721383775	7,30361639109045	7,53602573904214	6,77762513632362	7,74439528475878	7,27824509390831	7,34993911935609	7,48240865809505	6,98684333866431	7,17447068166183	7,0614890230336	8,41888748393584	6,53219066496864
3702689	ZDHHC7	55625	0,162594509682044	9,7969126167205	1,55522092575035	0,132928553414673	0,999912091014564	-4,39149391402284	9,7395948036025	10,0422548186549	9,88485862316534	9,75572877915573	9,46259677002592	9,32328250288569	9,80356601219409	9,56247212365317	9,83782119103248	10,1308430663159	9,62414337161154	9,8235020431091	9,92319345219601	9,7454710906147	9,94242257677817	9,42849519363797	9,96889350645383	10,0880164296839	9,82375371066762	10,0273422689715
2853642	CPLANE1	65250	0,167059987904355	6,26945911682911	1,55419479909313	0,133172725552713	0,999912091014564	-4,39203398215744	6,43007807701674	6,51785564585645	6,31221769480872	6,77767156141439	6,15054953036106	5,84749030815191	6,06031716518435	6,09332200454821	6,32053975561994	6,5105116176865	6,07630805978904	5,87510134731473	6,41172413642829	6,31814645590694	6,49366279739622	6,24379353969629	6,35397649935676	6,41193034014006	6,06163276610206	6,12235303380353
2623922	STAB1	23166	0,313408163687752	10,7434633535793	1,55197566035387	0,133702043109819	0,999912091014564	-4,39320109852988	10,6777561700962	11,3843464850247	10,8088037800672	10,6936985733417	10,546397226804	9,27981215272056	10,6947290019022	10,2661649257565	11,2095663301054	10,9515714367642	11,3970908592037	10,3029559278658	10,8000766498835	10,3345629804296	10,7350877592468	10,9115798121547	11,1498040129541	11,3157661115257	10,205718703	11,2037781727397
2881413	RPS14	6208	0,157813409682439	7,89403645468638	1,55146098843441	0,133825051505787	0,999912091014564	-4,39347161392465	7,68803898718151	7,9314347987454	8,17523322537193	7,92148693196522	8,2044561709491	7,25886261890653	7,70965837391787	7,77626258517461	8,16775611335648	7,8639560581552	7,95023091262471	8,04421433271583	8,01826729129765	8,06848794740915	7,8075112795861	7,75951221518321	7,80135673643995	7,88387799645385	7,8289242402121	8,02120027808114
3186207	TMEM268	203197	-0,185517002506526	9,07777282834808	-1,55134787713542	0,133852097973055	0,999912091014564	-4,39353105762689	9,00735505826346	8,6367933460432	9,68551060514455	8,92479975370564	9,22578961025718	9,31943923968204	9,4441870562871	9,22672914089473	8,60628814085286	8,86164749376372	9,44490152235544	9,13706065191792	8,90732421946564	8,83904199439215	8,95286442559331	9,01904614969098	9,01515947334522	8,99806680114796	9,28375876086601	9,01969312329252
3800070	FAM210A	125228	-0,326249097088088	8,09603129389381	-1,55109141129047	0,133913439133078	0,999912091014564	-4,39366582758392	7,52194665035395	7,44574099935802	7,98718121299751	7,78850888380536	8,53815863985833	9,4483901516287	8,45165491368492	8,41177768245088	7,59854713828723	8,08566388385304	7,90007989477996	8,29997150409004	7,71605600081637	8,00711762608499	8,13627600706855	7,42628350018306	8,11782707247142	7,93191205806996	9,21692383486932	7,89060822316465
2523855	CTLA4	1493	-0,248644510440346	7,68471398800945	-1,55008978936676	0,134153227175914	0,999912091014564	-4,39419201895732	7,60840688359897	7,18308901174444	7,22829331191252	7,62110373377545	7,8177598447344	8,36100584157843	8,0540220311983	8,0829867737872	7,20324150851318	7,696555541192	7,30952111726416	7,94696441712593	7,91816729702138	8,21460604970419	7,98089013098728	7,54755486454698	7,6628805878689	7,2225493441334	8,02648701186503	7,00819445763691
3854954	LRRC25	126364	0,188707728727023	9,25037563876864	1,54669093752801	0,134969543621229	0,999912091014564	-4,39597578907999	8,97356331196118	9,50539904859397	9,16517692450922	8,90917347644988	9,48423800099453	9,13068510337924	9,34769947267987	8,51041349430484	9,09555063375244	9,32667403770774	9,53780378667148	9,23906089166657	9,06734099968084	9,36356964121901	9,38126335414584	9,19170387025155	9,71068286283347	9,58422689546709	9,04210975349993	9,44117721560413
2902609	MPIG6B	80739	0,173797695026396	6,65863556456793	1,54634966720076	0,135051732902267	0,999912091014564	-4,39615474093324	6,79929953655053	6,8597202950426	6,60983051274303	6,62182093734225	7,22716504834345	6,5293668315426	6,85042650453073	6,74521706060874	7,14119937417864	6,52526025558845	6,31540120247725	6,30467527522006	6,3016509942296	6,5793850746092	6,48510635012148	6,77911487041167	6,55594216058649	6,78174408143541	6,48794941274901	6,6724355130474
3182019	STX17	55014	-0,207231332584358	8,46994780352656	-1,54620061092487	0,13508764352356	0,999912091014564	-4,39623289282551	8,5569073927644	8,30070733952092	8,90087955795336	8,71675096118439	7,77875089529916	8,51725944728651	8,60146000101517	9,19829186283295	7,86659233382225	8,62040686863487	8,29960140769972	8,41749562764751	8,6255346174114	8,46566263235417	8,45187438368876	8,41622419390027	8,38453824365088	8,24795325775013	8,69506332145938	8,33700172465509
4017381	TSC22D3	1831	-0,180489192937522	9,30532465107658	-1,54611257911322	0,135108855821405	0,999912091014564	-4,39627904641085	9,18653122374153	8,9836344683896	9,11020954737957	9,17734982853008	9,1510198270035	9,93014292138129	9,60569142240782	9,19515581286752	8,91566258980588	9,23724301401623	9,29076578601564	9,19858230836804	9,19068946314912	9,51265509405686	9,38124807789027	9,45307306182098	9,40532175105098	9,06393483144915	9,85030703946375	9,26727495274373
3218067	MRPL50	54534	-0,193813617360455	9,29898275052914	-1,54479001234926	0,135427873227773	0,999912091014564	-4,39697222309759	8,94982821468344	9,07462639812266	9,22026015318843	9,14237087221856	8,70035658091719	9,23346978955026	9,63929365591016	9,28267227066307	8,68144079785893	9,55563384873737	9,25205626805459	9,51005316128418	9,66765701668008	9,5996949347082	9,66780698551908	9,3489661513723	9,24915268455055	9,40427676837044	9,47807963799	9,32195882020327
2500722	ZC3H6	376940	-0,199409094590687	8,20933001527535	-1,54466378955696	0,135458351836814	0,999912091014564	-4,39703835648863	8,51286915268878	8,21595761378243	7,58990619659172	8,09563087502446	8,15198360390626	8,9745075040536	8,49012862345958	7,86558819696567	7,8588996120051	7,98466716017839	8,0894554741041	8,20069647622945	8,39397810728761	8,15925919344666	8,28792076640597	8,44532995916197	8,06360404464896	8,02611553765024	8,50891487177022	8,27118733614576
3808854	TCF4	6925	0,209262355067468	9,15994368964265	1,54306393620705	0,135845151559624	0,999912091014564	-4,39787625657235	9,15924732445016	9,22279569667348	9,82393525864715	9,14518672909595	8,58830514147195	8,92950377130766	9,28351993749717	9,21769093426827	8,86528509882838	9,48181843621797	8,9524681006372	8,67106622451458	9,30454583448114	9,28981194731935	9,61292983898762	9,04819130043352	9,6700011683666	9,03676250626188	8,96418978259176	8,9316187608011
3733275	KCNJ2	3759	-0,366634663794893	6,94773275260962	-1,54107665773896	0,136326881840851	0,999912091014564	-4,39891621265025	6,97893916252993	6,58760257168152	6,88288501316342	6,62391435439038	7,14494335428225	6,76831326813265	7,23069464007354	8,79932550346394	6,69500976654592	6,62420055734451	6,63820483641844	8,20063638711605	6,77798864654126	6,65748270248182	6,38831741563254	6,40223629101215	6,47947260616843	6,52729018374491	7,34189673417738	7,2053010572914
2610732	ATG7	10533	0,203860583467097	9,02549733195854	1,54041870728464	0,136486682182615	0,999912091014564	-4,39926031421802	8,91891334843382	9,29175446256343	8,96177616291845	9,37701987713283	8,99347399069127	8,42070695435287	8,917824054539	8,5920403645529	9,35065103342485	9,3969298719799	9,13841670018575	9,1644497697287	9,01841572979548	8,87402225601973	9,11925430324109	8,51890691444787	9,42540898845317	9,43922677491949	8,648663262595	8,94209181919515
3443868	CD69	969	-0,437345976356845	8,82107577990704	-1,54015222459076	0,136551448128702	0,999912091014564	-4,39939965252398	8,37726821922593	7,96920081504606	9,50334366450263	8,2473133999883	9,89987545763466	9,95835515971173	9,53933784608332	9,56861863359444	7,89559397920675	8,50100193831873	8,38972879297114	9,3635395554192	8,62967900965957	8,69506052109462	8,88054395297686	8,40311382560078	8,80475936630395	8,34623963536895	9,95156182245718	7,49738000297592
2930863	PCMT1	5110	-0,197624862747441	10,3928673706184	-1,53821005876237	0,137024233817956	0,999912091014564	-4,40041465693362	10,0563482690247	10,0656952471484	10,0056161638994	10,5133811035049	10,0155294900303	9,96971413126568	10,473442120018	11,0828620865951	10,7823060591702	10,6261404413911	10,3794689230311	10,5984858274746	10,6675380522668	10,2094037436144	10,3318792714381	10,2069307280651	10,5242644479573	10,3528326682007	10,6721423794997	10,3233662587734
3607870	ZNF710	374655	0,165056731143942	8,68185797690602	1,53817222912209	0,137033456081117	0,999912091014564	-4,40043441827881	8,69947158158684	9,03849031307106	9,02170036045922	8,4868334813957	8,70433729352519	8,46267932896477	8,68614473503007	8,43489615007375	8,72799925650204	8,72722592795114	9,0907495061631	8,91716899511081	8,52963098440178	8,47264465634284	8,61155931557069	8,41896373057362	8,81167092835367	8,75707338644055	8,20915581518634	8,82876379141717
3872380	ZNF154	7710	0,223494523213124	7,31506196484591	1,53749887374767	0,137197694556548	0,999912091014564	-4,40078610638531	7,55009553586658	7,10523407464611	7,58188052885442	7,19916871684698	6,82692504357288	6,60809137565714	7,31446559174887	7,36545233689268	7,15269139799552	8,13591758255965	7,07719931592086	6,76668594053009	7,45765877280878	7,42558763555625	7,48627699669355	7,36307678969935	7,60924861274319	7,69322808524952	7,18812010703918	7,39423485603651
2434527	GOLPH3L	55204	-0,165664880952169	8,04927609930179	-1,53704035270715	0,137309625010415	0,999912091014564	-4,40102552596195	8,03282462620004	7,79103733559126	8,01517156252212	8,35899630443647	7,66882939232274	8,57617381129522	8,0948142497385	7,9699553285633	8,09016701489358	8,35645380632031	7,77375331160109	8,00220612099513	8,24784520544783	8,0090034148685	8,02169300029244	7,82214267616618	7,79030933314834	8,1565493775178	8,31864901201726	7,88894710209776
2883380	MED7	9443	-0,163186556203673	8,09767349320156	-1,53618950946856	0,137517524324522	0,999912091014564	-4,40146966522769	8,2181521615328	7,69361674596058	8,04595792437503	8,39189373145074	8,46883988532863	8,34848297592496	8,28225909952497	8,3176060918474	8,11292484104794	8,15671686827966	7,80587977665856	7,92453610047224	8,17308818264103	7,80191967771351	7,74604398546467	8,04390003417227	8,0384297575422	8,3105816251831	8,19444009515868	7,87820030375217
3680524	ZC3H7A	29066	-0,170665972290296	8,74105398984495	-1,53536516174192	0,137719195597813	0,999912091014564	-4,4018998079863	8,6056053563739	8,66025347039178	8,71532076803252	8,59462188926616	8,38872984942783	9,19276375284413	8,89124707660437	9,10153892462827	8,15786681155357	8,95198209699575	8,65456165338402	8,80668373319947	8,85344396309966	8,76971900379283	8,91336032136708	8,47146348079273	8,81038962340906	8,7003349603716	8,99721032571057	8,58398273565371
3974948	GPR34	2857	0,510691423610514	8,02861433908798	1,53506805634468	0,137791939879384	0,999912091014564	-4,40205479686238	7,91954660841337	8,93037057753528	8,33913384703308	7,75163616537906	6,94976849876136	5,74613225275744	7,8307732086539	6,83120641089113	8,22565270823568	9,52784963638672	8,92312495558714	7,38896256151819	8,57860056356572	7,7655192305626	8,28291637145181	8,24702348275547	8,40297197326487	8,88418197975443	7,55104469196475	8,49587105728759
3946095	GRAP2	9402	-0,18155130867928	9,43651487756416	-1,53366830848531	0,138135082543665	0,999912091014564	-4,40278470785249	9,46588123430032	9,21652364287853	9,45002022034754	9,58678304697585	9,3687202692231	10,1311746876878	9,49731658027618	9,26570835136403	9,27519313945237	9,32114597389402	9,21356179639824	9,45868621883724	9,43011152371836	9,56395483437918	9,73525054371105	9,6464287953348	9,0080388993406	9,22244845620263	9,82068586224293	9,0526634747185
2489172	MTHFD2	10797	-0,237562959137257	10,1974693301052	-1,53296143687024	0,138308635168537	0,999912091014564	-4,40315313319846	9,66428217496118	9,65031130862711	10,0235046175969	9,898392495999	10,0354052324734	10,057896253012	10,2860053178659	11,3673041864385	10,3851883885573	10,3222735559411	10,1348867179301	10,6511172443	10,2919544816384	10,2380916835498	10,1415053101674	9,83183503350045	10,300207974295	10,1290653455785	10,5140510204757	10,0261082591968
2321182	PDPN	10630	0,340707746562321	8,65873403218322	1,53130132693356	0,13871693119704	0,999912091014564	-4,40401791840416	7,88762120879356	8,42267956676996	8,41242838744149	9,2281366610514	8,59301499447835	7,9410439661265	8,44955399602856	8,31454504652293	8,97529114597767	8,49555215986068	8,47253386761449	7,7441454202075	9,06429386404954	9,37714130202217	10,0819007596729	8,51621103876682	9,38677015415524	8,39878043341281	8,75455729524003	8,65847937547172
2478748	EML4	27436	-0,163792701985383	10,6152070749567	-1,5285124469098	0,139405063873645	0,999912091014564	-4,40546920720731	10,6575766928464	10,3781272595776	10,1636751529194	10,6181530930088	10,6889071989201	10,9940240938535	10,5907694395928	10,6839897051728	10,5423571635962	10,5906789128879	10,3890026831714	10,9306035122725	10,922077706757	10,8361433890169	10,7181052446208	10,7196553123197	10,4566619143671	10,284777404258	10,8379813090871	10,3008743108874
2879028	GNPDA1	10007	0,213221559316111	9,18603587102954	1,52836685073075	0,139441065094215	0,999912091014564	-4,4055449215817	9,2039617034385	9,53514642926468	9,14327962352134	9,39501744469469	8,80168528573476	8,37505357242172	9,10472087466895	8,94570763631255	9,56541313960605	9,66162915664955	9,34809957230799	8,7613715649101	9,22421095446625	8,92697662365368	9,2447988188606	8,9783305077369	9,43446088911498	9,6406504012988	9,02108838489687	9,40911483703176
2322848	PADI4	23569	0,284593714665586	7,33466013053107	1,52783424634923	0,139572825731039	0,999912091014564	-4,40582184818766	7,24251652318936	7,43024737757473	6,99239188170832	7,16084985405664	7,58629518006185	7,07650554877293	7,24759900658501	7,21542534272898	7,33149613484852	7,08184142449436	7,1962995531544	7,20551279240932	6,81821042513847	7,06078221356371	7,12761570946404	7,67517214057681	9,0000300482582	7,14040814319934	7,1876499253609	7,91635338547557
3601051	NEO1	4756	-0,188479106334543	7,12122823768689	-1,52743358184068	0,139672012975267	0,999912091014564	-4,40603012774165	6,9671704635889	6,76153608506914	7,10210741733126	7,58002826484364	7,07488520578184	7,66921719304404	7,01015757039121	7,36583599098257	6,98998713519343	7,16410597201337	6,74592231648032	7,05579794025076	7,16767634844426	6,9813725846061	7,52635793787034	7,47074125758939	7,11642740747229	6,99235664379185	7,09694438272357	6,58593663626948
3774906	SECTM1	6398	-0,275792897834254	9,86459077712609	-1,5269941239609	0,13978087008615	0,999912091014564	-4,40625852884349	9,57016862962069	9,86353287589741	10,552801127777	9,45048005578517	9,9055949219811	9,83746070830212	10,5219605148295	10,3951599012182	9,67084320886993	9,49343317487074	10,138813733017	10,638157323046	9,39128781903704	9,3485055080322	9,03603624493799	9,63225913050081	9,5691147134902	9,9752540366307	10,0440390380656	10,2569128766123
2362537	FCER1A	2205	0,269489339187964	7,22351193546825	1,52695746342569	0,139789954319278	0,999912091014564	-4,40627758045203	7,57797809297478	7,76553680003983	7,53046979466953	6,80466735747519	7,91923179360481	7,29647417238907	7,42655591427906	7,50446419557504	7,40874683681976	6,50658025232243	7,60852456801697	6,44078338662723	7,2836585063781	7,35514401506929	6,95469966830277	6,90352577517264	7,2780420888968	7,29197179246272	6,32704699036666	7,28613670792228
3284302	NRP1	8829	0,229570818719058	9,90945905595207	1,52666611426458	0,139862165844974	0,999912091014564	-4,40642897613121	9,69239083416254	10,3761957695868	10,1626639515901	9,41386852632776	9,88601872593618	9,34390532028203	9,91004701283478	9,27543317199605	10,0978090145243	10,1707994323923	10,2471937731915	10,11215843186	10,458040307425	10,0200600176766	10,1076720803949	9,646835593815	9,8712244002586	10,2542715915369	9,2849827366564	9,8576104265937
2370317	MR1	3140	-0,155259337718633	9,40796444365146	-1,52640898069266	0,139925922306545	0,999912091014564	-4,4065625750871	9,08809562634953	9,1814805857071	9,3291521751223	9,56474221975099	9,3805819953177	9,38441299468046	9,5482128600131	9,5918863881576	9,71317459346137	9,41294807560458	9,36482375179331	9,9556612096959	9,44982521763107	9,20976152330549	9,22763078411178	9,1415634546231	9,24768370404456	9,26439386578627	9,59041916297595	9,51283868489703
3228523	GBGT1	26301	0,175402218300816	8,96052888307273	1,52479727543238	0,140326087460412	0,999912091014564	-4,40739960485087	8,87221935640532	9,18819563399722	9,19549287440419	8,677020278638	9,17929697135982	8,58583572538959	9,03447879247058	8,3995773551005	8,63427970057945	8,922442275948	9,26131207014414	9,28924854258853	8,85044184706899	9,0856876520198	9,08655744249278	8,85891471818534	9,1922489005426	9,102793229563	8,6686551800746	9,12587911448223
2880361	JAKMIP2	9832	0,26540794370851	8,25744267715331	1,52377155888342	0,140581246238944	0,999912091014564	-4,40793197732343	8,26875085574395	8,38832852119694	8,08661615281467	8,39717506944025	7,67044355048233	8,0267963388219	7,41315875239085	7,48693088576899	8,04148289601053	8,64797850936877	8,16527216159668	8,05728991994942	8,78544709397938	8,67337946053865	9,11515869516771	8,4109240892617	8,70781120692623	8,44754361169165	8,05684913008975	8,30151664182589
2583014	BAZ2B	29994	0,156067037228526	8,02990330097123	1,52362635417529	0,14061739820531	0,999912091014564	-4,40800732159509	8,19831684763196	8,2965319166976	7,95030238671094	8,25841066680917	7,97398457206124	7,54369210399374	8,07311355577628	7,61578295089603	7,92856434168066	8,15094541056883	7,96548520782625	8,10374881224536	8,1568139529233	7,94707511533152	8,1893645763595	7,96776898673528	8,47368886925266	7,96458133082258	7,86930025554166	7,97059415955998
2659676	NCBP2AS2	152217	-0,167513753477596	8,8604377121727	-1,52337511161295	0,14067996862161	0,999912091014564	-4,40813767505094	8,56470915462745	8,51579265136303	8,30398366489401	8,7718057052991	8,65290511458099	8,77706514822716	8,67169333825179	9,13963312404082	8,98613200463082	9,19925265364416	8,80060975900552	8,98118992777483	9,17732215265928	9,03624812734504	8,92181121319359	9,0850818343896	8,85671057731755	9,09111725502613	8,94642764444077	8,7292631927424
3569441	ZFYVE26	23503	0,24583696426671	9,22933199097456	1,52310631482144	0,140746936006414	0,999912091014564	-4,40827711931766	9,26589260038923	9,6560944418399	9,91458608639622	9,40458238143492	8,53109491210442	8,44808027035643	9,05619654308622	8,907135977607	9,31206062774143	9,51344503446462	9,44892421452034	9,10928360738357	9,40043972915494	9,12001428023618	9,33938419113967	9,02941503906925	9,3709358187611	9,70975442390905	8,55032290189038	9,49899673800638
2454661	TMEM206	55248	0,175258492173725	8,44337404511632	1,52297610014581	0,140779386743751	0,999912091014564	-4,40834466475682	8,3812212838722	8,62471897875283	8,45050285482426	8,66314563988674	8,27150272340418	7,74699184076371	8,22519945055276	8,30043972669822	8,8681918531204	8,7159466844908	8,4508480709313	8,29648039641314	8,57450475174585	8,36317695926392	8,50312246928434	8,29464594823387	8,60801722182023	8,83238911704231	8,1728030480267	8,5236318831987
3790361	ZNF532	55205	0,154074453058593	7,89920943894313	1,5224786586518	0,140903410204646	0,999912091014564	-4,408602661604	7,89360371751333	7,96888439471493	8,07524546383183	7,8686973963629	7,6728255044981	7,44667501632996	8,0134659593336	7,99410338952775	7,97978608181941	8,00961558330375	8,24731263620957	7,89413025361413	7,76344999871264	7,83427701532929	8,19044008923034	7,59183779056441	8,08522437965492	7,87636757918348	7,52568210429992	8,05256442482837
2546409	ALK	238	0,187856311715938	6,83125577563375	1,52158874846175	0,141125507764381	0,999912091014564	-4,40906406169186	6,82283021333112	7,21770238520095	6,64704266800514	6,91661875977076	7,04303362241823	6,49580819175892	6,68762664952226	6,71268580983767	7,40653812892559	6,95152306312935	6,93763060802541	6,54828523366431	6,52589673309357	6,47503096386492	6,475540523628	6,80783652507423	6,93556849538365	7,13112820787853	6,60975947913217	7,27702925103024
4001336	BEND2	139105	-0,157683088405363	5,59045329974521	-1,52145733770197	0,141158328567186	0,999912091014564	-4,409132179181	5,40613077544	5,21759955964583	5,58196011470067	5,30337680401268	5,67234271562939	5,50296706436052	5,87384104142659	5,61465223324682	5,6903286993751	5,49752572537391	5,62071026231202	6,19604707156969	5,48410152935655	5,41694628497135	5,58960289022428	5,87395760166131	5,38631425915155	5,52535124674359	5,69794358478912	5,65736653091316
2451309	KDM5B	10765	-0,249187528096742	8,44984918162702	-1,52113972567813	0,141237680255492	0,999912091014564	-4,40929679781286	8,0875192788171	8,08216628527578	8,25633917224727	8,29770612961617	9,0926520002819	9,48100691352885	8,80225442620772	8,39679769237695	8,33980478719854	8,19919930889023	8,18370668332603	8,73006387910794	8,33220313467422	8,31972728501288	8,48344828575858	8,09138488616541	8,44836303517136	8,3058056275339	9,12350008421677	7,94333473713289
2454935	ANGEL2	90806	-0,151452349279515	8,20894905269523	-1,52020773861608	0,141470736815168	0,999912091014564	-4,4097797062849	8,29475395058252	8,07528685213288	7,7958331440056	8,64102896801021	8,04955331803151	8,50192736867502	8,3148620285279	8,25602510173094	8,07921210887642	8,37072885741125	7,9127465652476	8,13247079074472	8,36882920192898	8,24282051651525	8,24873110434392	8,10430239643443	8,12632942830108	8,10985666947983	8,50470318257025	8,04897950035431
3850501	ILF3-DT	147727	-0,240415162177076	7,81291479966851	-1,5198708835952	0,141555049428705	0,999912091014564	-4,40995419558979	7,86129989936533	7,77529418470307	7,8163712140158	7,87796152050015	7,20877583307327	7,98413919108434	8,1226617558825	7,67659568858725	6,68661052125307	8,02056175920111	7,83031337873248	7,83301371771946	8,0626980612036	8,24722067302251	8,2560757645034	7,81421205564531	7,18124027944039	8,06606495923	8,0635634789854	7,87362205722177
3294159	P4HA1	5033	-0,615999972647845	9,14233569683589	-1,51759848342704	0,142124889094743	0,999912091014564	-4,41113056757708	8,2649525669622	8,05827532301675	9,06377000273122	7,93960912559743	10,5594256066681	11,301636388346	10,3777588003722	8,82073288545743	8,44834597788515	8,24071281408324	9,82331356740568	10,2427078070973	8,40901100744663	8,89561480466905	9,17763650547583	7,92721195712999	9,3781788328511	8,66415230450763	10,9972229882378	8,256444670777
2882098	SPARC	6678	0,292523009098736	7,50632608368635	1,51750432296018	0,142148541644134	0,999912091014564	-4,41117928530038	7,12600235929363	7,5693555458553	7,68605131200063	7,68307786567889	7,28427632279393	6,64046404602136	7,08248454955408	7,44570525304557	8,97168089253939	7,75355423180715	7,17399841011659	7,76056886848635	7,70659848237266	7,44621568303595	8,08460377215017	7,23534238734756	7,29144535858491	7,81345674574344	7,05894918300337	7,31269040429613
3813840	ZNF516	9658	0,164275859762409	7,90831076776802	1,51725047562973	0,142212322592446	0,999912091014564	-4,41131061272854	7,88137054065345	8,16573819651348	8,03027729377512	7,59143277687318	8,2905899200282	7,77828765823349	8,0214336918755	7,80062680390148	7,71933873634506	7,8698228942576	8,2051230481907	7,85475387710654	7,6678220245585	7,51122021660498	8,01294892693398	7,63644408016893	8,32322360084659	7,98776247870199	7,7180419392579	8,09995665053379
2356181	RBM8A	9939	-0,146464036768039	7,17579367909491	-1,51678079671169	0,142330394358108	0,999912091014564	-4,41155355886001	7,2605499142445	7,07133963787949	6,87228151198487	7,33996888860285	7,06267502267492	7,29969451683331	7,13769847007365	7,42021562777162	7,04468561244901	7,24049549124113	6,82355337665242	7,13752009240691	7,25720942001468	7,23135634260484	7,31383460313449	7,27768576519654	7,04344044659468	7,1542284676042	7,64248234963311	6,88495802430096
3988987	NDUFA1	4694	-0,208138502947634	8,97085175144415	-1,51665744157673	0,14236141765362	0,999912091014564	-4,41161735663707	8,57331196323294	8,68637024179889	8,95067703722532	8,99503989812883	8,0459338582098	8,69222409787494	8,88145620289049	9,06147514869538	9,1477859351831	9,2565573740713	9,17707821132664	9,20428278548062	9,57307889277667	9,0086091824466	9,12617742388135	8,8283688579808	8,82460614460536	9,36213718720795	8,97406874681735	9,04779583904869
2862380	ANKRA2	57763	-0,171614066709861	7,69830230619309	-1,51617254260193	0,142483421188513	0,999912091014564	-4,41186810458826	7,63831942969751	7,43994747978729	7,25083309081394	7,66534547016399	7,33535974051544	8,0212101731536	7,70040053438602	7,56275691446423	7,49108688619958	7,83742023148224	7,89257283896518	8,1469512089531	7,86421037879292	7,79327858627689	7,771444404533	7,5945723141745	7,52258133776702	7,41165231053705	7,98142125188963	8,04468154130869
3005444	TPST1	8460	0,176390458196125	7,79559772279046	1,51596322095329	0,142536114150752	0,999912091014564	-4,41197633000685	7,71407144144739	7,74371404442216	7,65776779060859	7,80443788730817	8,38490221138392	7,55029354430854	7,60994794535131	7,53475319436653	7,63317503602287	7,86100529439941	7,67045938521593	8,1378750511757	7,46001560657529	8,17269128354082	7,75477194788546	8,09630421459632	8,19741776787063	7,61586129416245	7,5940768138637	7,71841270130394
3724545	ITGB3	3690	0,209617131374946	6,22910266951439	1,5159171164536	0,142547722266503	0,999912091014564	-4,41200016594835	5,86326828200854	5,91121813682104	6,33728342016805	5,96043324577109	6,69008480499606	6,06744066911811	5,95415003890559	6,08498514692056	6,53817229030726	5,919591465273	6,16116554721139	6,5263306838246	6,06336946614037	7,09967168116669	6,51546480620576	6,49141565686041	6,31163105423601	5,99347646151734	5,94017412199976	6,15272641083625
3322775	LDHA	3939	-0,232255678311835	12,9488153855091	-1,51390160554499	0,143055938765304	0,999912091014564	-4,41304167507379	12,5561175640369	12,5193043284075	13,1106903966642	12,5891142065353	13,5621615574621	13,6303243123493	13,3628351965381	13,1957497136248	12,7694210692934	12,4532275495787	13,1888859333361	13,2574134144103	12,5179016668635	12,9171701281026	12,8777291131373	12,6662458043184	12,8707127381511	12,7990934086976	13,4418685899773	12,6903410186985
2711034	MB21D2	151963	0,196203097789024	8,743383776241	1,51304296142202	0,143272896666852	0,999912091014564	-4,41348507590529	8,82783667248942	8,45884793780583	8,846400012403	8,74216027576103	9,10956372553774	8,90551036957578	8,43111473864695	8,88097331731589	8,8618835676575	8,72662557124629	8,19528272739997	8,9234162488903	9,05360089760919	8,86635148625662	9,34867001027505	8,21730594024431	8,96933713156745	8,57210993883904	8,53134781918237	8,39933713611618
2722151	RBPJ	3516	-0,160266038780112	10,1853533418129	-1,51301782609904	0,14327925177487	0,999912091014564	-4,41349805298814	10,1688763641105	9,96451677882802	9,90348738432408	9,95892642170858	10,4053707846841	10,6860642074274	10,2628632465006	10,0980027451343	10,2098665363369	10,0259231640268	10,3064425120908	10,6034455231816	10,1731455820293	9,99101049490683	10,1260852135962	9,968760836332	10,1170040171101	10,0212642654454	10,5759482721799	10,1400624863052
2633191	GPR15	2838	-0,623513333520879	6,7307621796296	-1,51109687715629	0,143765616828462	0,999912091014564	-4,41448936079714	6,44514216228446	5,91313852386183	6,07862211605331	7,21791832062813	5,68418750914505	9,33259171941133	6,22175517001348	7,40683241858832	6,23087211566523	7,32895498820675	6,20188143630349	5,49262936083183	6,57832155476775	6,01211767257662	5,77070682027139	7,84637929377201	8,73938983540599	8,07171863227096	6,05516055731305	5,98692338522092
3723348	HEXIM1	10614	-0,181379918970791	8,72835959536375	-1,51044831583028	0,143930129658724	0,999912091014564	-4,41482384800881	8,42811809076523	8,38702223014828	8,69119865321457	8,43081830784089	8,7922451818278	9,16600690079043	8,85401696930813	8,70183808916923	8,61978427902191	8,45932324976287	9,27519578392261	8,93340257752085	8,470310926908	8,77789893762938	8,61466275305114	8,43597189790489	8,63657397700875	8,70905716958538	9,21387692554107	8,9698690063536
3275611	ANKRD16	54522	-0,149501710654381	7,21477886833071	-1,50960545457376	0,144144157475999	0,999912091014564	-4,41525838924924	7,43922340062242	7,04046928715387	7,30175124538636	7,2044400552836	7,13223461038642	7,77118257255802	7,47923257999099	7,1618133038609	6,94749305582349	6,99831589207221	7,34953551092056	7,01086892892435	7,24583211347213	7,28106110219249	7,19951437877007	7,19513337612196	6,99347507291529	7,06245995108534	7,4147988443612	7,0667420847126
3076076	SLC37A3	84255	-0,154507038868738	7,99539577410362	-1,50876339852957	0,144358239734844	0,999912091014564	-4,41569234181966	7,96729864219742	7,74940465567032	7,79787067792516	8,17219779591701	7,99527516631643	8,22333121571644	8,00700793789552	8,58156854464574	7,74372210791095	7,82589504296743	7,83066141107555	7,98176187398754	7,85531668307959	8,18925087528293	8,04585563452732	8,22004289535919	8,10901936728905	7,76971229193324	8,08489228577009	7,75783037660549
2401347	TCEA3	6920	-0,241731462786078	7,3869674928971	-1,50833426765981	0,144467440521396	0,999912091014564	-4,4159134271429	7,15569797415876	7,04945123695374	7,24723242113746	7,07798628562876	7,3683358281146	8,23060024069098	7,63017200678915	7,2813316416944	7,16750099740227	7,17257042999538	7,85998636669637	7,75356174329547	7,16067991225519	7,20447672873058	7,28167798728938	7,50413497099476	6,77448179316882	7,02346518300558	7,55641389185072	8,2395922180896
3624607	MYO5A	4644	0,237821517791293	9,96047310444716	1,50791613893784	0,144573906315826	0,999912091014564	-4,4161288008655	9,8594585067208	10,3555846057234	10,2624658984531	9,95641265122337	9,19906712434025	9,26004279805098	9,83261599449868	9,46302183130143	10,0455116823939	10,5878863263905	10,1750763434576	9,58824308407041	10,2080242098933	9,76406513761565	10,1068397882116	9,90689470794642	10,3900137365248	10,3459072330363	9,67938460203668	10,2229458270541
2635741	CD96	10225	-0,167607263805525	11,1517357824403	-1,50749505609856	0,144681188883767	0,999912091014564	-4,41634565295065	11,2902225993401	11,2334547807153	10,7700591794525	11,4372753030735	11,1286998776325	11,6134170066122	11,2939368272128	11,1421764342397	10,9668555738667	11,158002291725	10,8005743676038	10,9620185340194	11,3425558470914	11,1488271769299	11,3431938077993	11,3414596769669	10,8533997155126	10,9731439240929	11,4488362225177	10,7866065024012
3414695	ATF1	466	-0,190714082591255	8,78441341551141	-1,50638837706823	0,144963455331205	0,999912091014564	-4,41691537086624	8,51478550985648	8,42104796675252	9,08656619995127	8,93291768439158	8,74599325856741	8,94192137026351	8,9330581098828	8,3853393887624	8,00382709882616	8,70487433545205	9,11274587100268	8,83562173319732	8,71614008321255	8,88487734487361	8,89193804673704	9,12947270758626	9,10949969770737	8,812558699499	8,9979289202723	8,52715428343393
3443891	CLEC2B	9976	-0,26453242761751	8,68505413808925	-1,5053862139196	0,145219451005816	0,999912091014564	-4,41743102499516	8,63951791797149	8,58818219304637	8,97054427190394	8,7290144453429	8,30800652181956	9,5561571265295	9,17051773113296	9,13947132372549	7,9800840356267	8,82631448799329	8,08789918158277	8,39231681107773	8,72331159258001	8,83412264918862	9,03495557359077	8,60673882002818	8,45943376522688	8,52602291518339	9,24175357179714	7,88671782643736
3867443	HSD17B14	51171	0,30441471371066	8,18370354847534	1,50511059718896	0,145289919895599	0,999912091014564	-4,41757279793929	8,31936594298665	8,45755977874335	8,68720578958891	8,10582501208367	7,62022041435084	6,96466342350535	7,73651140446201	7,9585862806489	8,56948097084983	8,49501448076497	8,72570593127067	8,40341854244047	8,29798726480937	7,82242444680327	8,30540701401972	7,6797340762326	8,17901880305176	8,9164701738058	7,52605980694131	8,90341141214746
2657546	TPRG1	285386	-0,187186025272926	6,7263649229203	-1,50333901127648	0,145743538634871	0,999912091014564	-4,41848362898028	6,37609413411486	6,53042872583904	6,50297823990453	7,20356044866548	6,79996518849451	6,8714697913316	6,24887657379674	6,72320602808267	6,8698187317938	6,72721946132072	6,67931649119022	7,10085933170976	7,13551191460006	7,07059476051841	6,83883589551866	6,73859401805132	6,38791369262376	6,64299790963986	6,8551868484999	6,22387027271003
3749010	ULK2	9706	0,200533477235514	7,91472794300843	1,50320213029311	0,145778635245669	0,999912091014564	-4,41855397195555	7,82338104580215	8,3414260451089	8,12090924067581	7,92303627348145	7,32894286539015	7,40054975637349	7,97759602902286	7,52895899769499	8,04383044932259	8,5457548612324	8,11464732456659	7,56394403650679	7,97026763834694	7,86968738358372	8,04147777097016	7,63217166796665	8,04801538845454	8,2734229348547	7,76001738509229	7,98652176572146
3432467	OAS3	4940	-0,619770069042218	8,89662943782102	-1,50315561717171	0,145790562886439	0,999912091014564	-4,41857787394571	8,59204709828957	8,0099026879344	11,6427992348203	8,47053978650741	8,29165781572938	8,2355626769585	9,00265050979677	11,0600991014147	8,87143662141029	8,06091003544433	8,77035846481402	8,73049723193647	9,42461815009394	8,07200316222599	7,95155418265421	10,5184503881383	8,03366748700443	8,05095619230393	9,80141222145726	8,3414657074862
2891092	TRIM52	84851	-0,15448176676011	8,36761471598229	-1,50242134650014	0,145978961591169	0,999912091014564	-4,418955127794	8,3529730249135	8,15668539399603	8,0392544733934	8,74068197677077	8,5455118508244	8,77961712402347	8,46623692825039	8,27591275270278	8,4088633084976	8,29703666328829	8,24997949571132	8,3095654239619	8,25468683695427	8,38218082421104	8,47607313430745	8,28989207198483	8,05974494487883	8,27509267413976	8,80689070912395	8,18541470771176
3695983	CTRL	1506	-0,156388988824087	7,50721869162007	-1,50071361522376	0,14641789628382	0,999912091014564	-4,41983201391791	7,50574338444915	7,38700488308024	7,43653833316384	7,51274360771502	7,54960646104963	7,68917385775609	7,67920294985807	8,16712351387331	7,3098735312758	7,24096309288422	7,51793551597516	7,73025018693025	7,30154440639988	7,73831601641846	7,47482416151349	7,45078394262297	7,37554522693065	7,23047773435882	7,57489614483155	7,27182688131477
3433466	LINC00173	100287569	-0,148374089152981	5,86473518810526	-1,50042600344409	0,146491926060741	0,999912091014564	-4,4199796262679	5,71466899407874	5,56368022469019	5,95849507346237	5,88088380261728	6,19895382118233	5,98166326740915	5,90773809837699	6,12237439191665	5,91440666298507	5,42661950443289	5,7722261170607	6,14109748468149	5,74754861281626	5,92020569407731	5,5451003993028	6,05882549313067	5,75079144838851	5,78275692561829	5,99410813318999	5,91255961268744
2518583	DNAJC10	54431	0,265682030849815	8,6560170425169	1,49965585718705	0,146690307591708	0,999912091014564	-4,42037479179648	9,27975671552271	8,88661378888322	8,73882652962765	9,06924274416942	7,76802152840403	7,9576992599032	8,26473340941003	8,69111290533559	8,93381623899336	9,21637090060975	8,17966801542043	8,38055009799659	9,27748276381117	8,76346610415417	8,92724273661922	8,26711622922061	8,68024189671262	8,92855207231456	8,21560277333833	8,69422413989135
3318517	OR52N2	390077	0,186340040215679	5,89480059629965	1,4987577474247	0,146921927002203	0,999912091014564	-4,42083543148606	6,15116734409633	5,88165908300221	6,06784352171689	5,57075346304542	6,34232699901857	5,56013818636142	5,60825732316697	5,90090462050442	6,21333631175647	5,52760560260724	6,26489551603072	6,00774046248723	5,50493005548182	6,41317952951387	5,65654140677119	6,07247459370852	5,81216946295618	5,76175589756881	5,7644556435628	5,81387690263593
2828115	LYRM7	90624	-0,159128406909297	7,70975211764343	-1,49827657870242	0,147046141014271	0,999912091014564	-4,42108214073057	7,58321845320619	7,4331960392423	7,54134625452288	7,85652255718042	7,81662297666377	8,18958172558556	7,70973929408774	7,9340686309004	7,39050783853615	7,9331217559909	7,40254463559865	7,71690360940528	7,80777295082635	7,51167354818854	7,76352200868729	7,38400687147575	7,58050108757407	7,84677924868067	8,04524368723996	7,74816917927572
3651588	LYRM1	57149	-0,159327688017796	7,96504891960962	-1,4982218253024	0,147060281047171	0,999912091014564	-4,42111021078034	7,77210380502288	7,77580677745485	8,08400372706653	7,94838537057538	7,5827199136701	8,27480033663188	8,10337201462548	8,08713139362762	7,69338335147373	7,91457207954367	7,81473841785724	8,40171398036368	8,14401940943698	8,128216564936	8,2270211057302	7,76515770169252	7,9313673834309	7,7075832923479	8,20022571902649	7,74465604767836
3902081	ZNF337	26152	-0,208125345626932	7,46746030502573	-1,49731695443922	0,147294123503494	0,999912091014564	-4,42157399767147	6,8690371777735	6,87872711716324	7,3617428023399	7,53076205063553	7,35270237216396	7,68392058983406	7,2827907109471	7,48860266653419	7,11285657392585	7,49894371082587	7,91352263680234	8,15460700945405	7,2757523625535	7,5128563379878	7,63552735334701	7,47862841669072	7,39325923661732	7,28307075777668	7,62357257716383	8,01832363997821
2642720	ACPP	55	0,204689449551032	7,56340679564248	1,49720073400517	0,147324179810148	0,999912091014564	-4,42163355122252	7,63493005083713	7,89884379852464	7,53246878919986	7,33596094600457	7,84696765252349	7,03750313375313	7,79768072141987	7,47085432798743	7,7027968027754	7,87588144523455	7,51769280149645	7,71643977441941	7,46099773427732	7,00227854858742	7,29197343076886	7,13582626409669	7,87083093464995	7,99488366608555	7,1427813391292	8,0005437510786
3166844	CHMP5	51510	-0,253920214812863	6,94435145886019	-1,49566271128027	0,147722404599341	0,999912091014564	-4,42242134929433	6,43409264887508	6,53030686202445	8,11927635060693	6,73983460662394	6,41893209423315	7,06859046972414	6,91312045492704	7,66211191593191	6,54760778980937	6,87974962525652	6,91822663139018	7,07717913865066	7,33884112299237	6,88088099194376	6,95395464045076	6,96170558483907	6,69407081715673	6,72499794909569	7,3085077884912	6,71504169418082
3831917	ZNF570	148268	-0,166900635588043	7,89404999044629	-1,49431082373909	0,148073156969934	0,999912091014564	-4,42311332383997	7,93644562908237	7,73085570346166	7,886779884317	8,17047619860024	7,57863886082991	8,3233546689218	8,13661256980414	7,9438079342685	7,3098972067244	7,89584201103679	7,79746101380844	7,5868043049257	7,81318824313829	8,03403524856265	8,0522933900438	7,69440748562035	7,84885030226802	8,06182727925598	8,24706338405968	7,83235849019606
3430462	BTBD11	121551	-0,223047819950176	7,2836496602681	-1,49336252443708	0,148319600221595	0,999912091014564	-4,4235984489696	7,17063481291975	6,78508204343936	7,43679671540929	7,09227077550503	7,3115373572967	7,9904030520357	7,54940402497573	7,58218126721104	6,65716468973921	6,55973841433131	7,30595817955308	7,05109642151636	7,30678485925818	7,6343129587669	7,6928341711541	7,33337671163352	7,20595384615627	7,07702609984636	7,6632343108969	7,26720249371722
3866276	SLC1A5	6510	-0,153192933311535	8,36686596943994	-1,49290698222106	0,148438104522636	0,999912091014564	-4,42383141339053	8,51428666734162	8,21756691213537	8,37440133856188	8,26484228588778	8,171485347397	8,68032125382992	8,40636709132849	8,74842080732753	8,51235762171739	8,37561891804227	8,29806394990927	8,66238975514162	8,38055028381048	8,08555269384964	8,20343720722382	7,909572406972	8,17369436086538	8,6271332936525	8,45696323309745	8,27429396070728
3466740	LTA4H	4048	0,208899248145451	11,0465932214412	1,49103398427951	0,148926152315805	0,999912091014564	-4,42478872546595	11,1047772278355	11,4528061169546	10,9480072184343	11,1065047384628	10,8727568863526	10,8135107677048	10,9817111724164	11,0992863343944	10,7636918379653	11,2576025533935	10,785315982326	11,4242296702644	11,2431926824648	11,1624038115071	10,7724171051179	10,2908787471648	11,3868649255502	10,7269703516446	10,9498355268416	11,789100772028
2495806	MRPL30	51263	-0,148560750672397	8,35337508491684	-1,49013671529499	0,149160414952777	0,999912091014564	-4,4252470228172	8,42433174955354	8,22440523919077	8,22370302047836	8,57811123868255	7,90167634093327	8,57732503139406	8,43140596129781	8,41741632391753	8,2715265145416	8,62909144316902	8,00195273523088	8,38559019027193	8,64270407490975	8,23884693439168	8,38038602284331	8,1596408620059	8,23340746425465	8,4377198396632	8,6446883451568	8,26357236645023
2520225	NAB1	4664	-0,159917665435435	6,59590889271289	-1,48994860583222	0,149209565227679	0,999912091014564	-4,42534307803917	6,58926203342482	6,28110521213792	6,26428512569334	6,5473824807039	6,61974763569456	6,64687233082459	7,04677800476086	6,48931846122771	6,59863859384308	6,55756783321946	6,53688456257157	7,07978597823663	6,79157902909794	6,63922641244904	6,65575552710704	6,3181125038673	6,6698420938954	6,40597310154488	6,89599080147074	6,2840701324871
2601341	WDFY1	57590	-0,145432144248096	9,67466247594546	-1,48968195085199	0,149279260821188	0,999912091014564	-4,42547922630041	9,70419830309635	9,38496095524015	9,7898778898837	9,72257314373766	9,6973687978179	9,56523510647432	9,79920604594972	10,1420592056073	9,58151687644606	9,47359017566964	9,7486449925076	10,108248072988	9,51792239554849	9,58851159743048	9,4952203949314	9,58535783296636	9,6604853766329	9,42837278613807	9,85616589877757	9,64373367106554
3556816	SLC7A7	9056	0,193081527853996	10,2348079749715	1,48917735869048	0,149411218310694	0,999912091014564	-4,42573681189596	10,249215461273	10,4660954121557	10,6372895953513	10,2648210781591	10,0273257722798	9,20128230677372	10,1469150442381	10,3320178664262	10,1665395890916	10,4127283553069	10,3204882486935	10,4578710101147	10,35550268158	10,2476563817445	10,3898152094517	9,94238052335923	10,2411907059443	10,3900555914823	9,97133775961788	10,4756309063859
2353773	TTF2	8458	0,146572120656207	7,30650347278939	1,48807906222286	0,149698764394993	0,999912091014564	-4,4262972549874	7,39183390070808	7,39049969509185	7,27405145902813	7,60603055468781	7,09029919358176	6,95526547576998	7,18101701101318	7,26101415036905	7,37695660785154	7,56088173879294	7,06120990954881	7,30339404953949	7,34241401393838	7,41980907140781	7,31316141807399	7,23178977916365	7,65416407604807	7,50310282775588	6,88693635282667	7,32623817059079
3130113	GTF2E2	2961	-0,161714501878113	7,94416232810683	-1,4878732181972	0,149752706529173	0,999912091014564	-4,42640226059221	7,89093425231303	7,8498362210699	7,89218596372357	8,18771776959187	7,65688956246877	8,04938742750388	8,2022128068947	7,96456787056783	7,48828644346469	8,10350709115938	7,7755126474177	8,06076956552304	8,18830626058032	8,02360654125556	8,16537541396159	7,74264931058493	8,11290933803497	7,81598771878788	8,26308441300678	7,4495199442263
2396461	SRM	6723	0,212558341378625	9,79055883751547	1,48752921312088	0,14984288942221	0,999912091014564	-4,42657772174008	10,072787039279	9,79680506193946	9,84858071366116	10,2221198106863	9,6906016157453	9,13146696099942	9,46549826361368	9,68302301122794	10,3724787815897	9,9140479833321	9,53541414777896	9,39564301114521	9,96847434941388	9,8088828370441	9,82142738952262	9,8862621957745	9,60856721282778	10,3465235910632	9,20837132655853	10,0342014471066
2916716	PNRC1	10957	-0,173103565537147	10,7352706184525	-1,48725678939868	0,149914338096163	0,999912091014564	-4,42671665169098	10,799746300045	10,620748071529	10,3488788868537	10,7015265302093	11,1120876399345	11,5093536593748	11,0080393919661	10,7624231316161	10,6924947606119	10,357445568083	10,5904325307334	10,7086157025621	10,5712305894976	10,6281647326689	10,5597028902424	10,7417393196697	10,6041305365494	10,680400469474	10,9444626871078	10,7637889703216
3263743	DUSP5	1847	-0,239384509192409	8,31060242235155	-1,48648007724967	0,150118198346922	0,999912091014564	-4,42711265618096	8,22973782671817	7,97969208219221	8,35963999308317	7,84428975394162	8,97715443963994	8,67838841628104	8,45765235211337	8,90849732062454	8,37595715737726	7,78280582015607	8,48404577983662	9,07227261570252	7,97721646004329	8,21999517495221	7,97055623277881	8,16432820466753	8,0166786483299	7,9836697563911	8,73258610987594	7,99688430232572
3074101	CYREN	78996	0,194679066668391	8,78212159990096	1,48619044133657	0,150194275325126	0,999912091014564	-4,42726028787124	8,9345965506601	8,95761163687508	8,46017341621337	8,9221000620792	8,4243198289711	8,30236025352792	8,78345774346283	8,22624179780521	9,16198150633738	9,24568442724613	8,59876148716051	8,7867847571728	9,0764759347202	8,72595247605037	8,68676100232933	8,47102725612823	9,181554955584	9,06974798726712	8,6108633863436	9,01597553208466
2864849	SSBP2	23635	-0,187732583677073	9,45608986356913	-1,48589955173032	0,150270713056312	0,999912091014564	-4,42740853760735	9,6562832782619	9,31329226904228	9,4028803713512	9,40262586071864	9,41721434212313	10,2084059635013	9,77581321526584	9,16408549864545	9,15439533770403	9,35347618541482	9,44650231529161	9,56481994409715	9,30327103765173	9,01428133967055	9,11560196137069	9,24208120136812	9,56342394225699	9,44142005331606	9,95053646422073	9,63138669011029
3375307	CYB561A3	220002	0,256434289052631	10,5472024614008	1,48582232461624	0,150291011498755	0,999912091014564	-4,42744789230237	10,5084249789705	10,6694903467802	10,7255229800728	10,7623489723537	10,1875419493366	9,48083325849522	9,9636273726333	10,7282507063154	10,5556315076445	10,8846466197985	10,5977413241759	10,9066975273471	10,5946411459758	10,7315725715387	10,9023328459586	10,0875665317369	10,4685692376195	11,138780149077	9,92936618063452	11,1204630215512
3486807	WBP4	11193	-0,161020046677183	5,79693262206145	-1,48259088708751	0,151142359191357	0,999912091014564	-4,42909329315691	5,81702385655484	5,50766212337356	5,82684899864427	5,67261620764295	5,56664778808279	5,96331470862183	5,90412129407299	5,89166009732793	5,1844092218552	6,09687507411451	5,89037986611214	5,88259440528797	6,10991603191909	5,81250315822586	5,9475266382572	5,78723568318396	5,87282567648884	5,54456651809815	6,1280216417334	5,5319034516315
3633148	SCAMP2	10066	0,147363350972888	11,126248440679	1,48142274035444	0,151451076278884	0,999912091014564	-4,42968745670127	11,1410738358384	11,4746533689479	11,383964649354	11,0834808293048	10,9504853749681	10,8334775800945	11,1664967095832	10,7827999677021	11,0547780609306	11,239875295672	11,2608467330056	10,93004861108	11,0387243307977	10,975259548117	11,1129323404061	11,0033883920716	11,2410255139954	11,476784251475	10,9496202468107	11,4252531734246
2545613	SLC30A3	7781	0,161106015026873	6,99890540124675	1,47960184384437	0,15193331973604	0,999912091014564	-4,4306129550123	7,12401820017877	7,10263904261715	6,97391471832854	6,9682792840086	7,5733535665101	6,93236380635329	6,88746798927828	7,16614999575852	7,52355628308523	6,94631231167722	6,78442533361185	6,69967168339438	6,7353753441647	6,82652023578645	6,7168901298859	7,11129210041657	6,87162488821918	7,02982053396022	6,86867786638672	7,13575471131328
3633460	PTPN9	5780	0,18136489751944	8,37477161976397	1,47919505006319	0,15204122405168	0,999912091014564	-4,43081960109032	8,22288941551699	8,52538089017254	8,49828560134765	8,30910374458704	7,88189160637808	7,79305194793805	7,98005855301698	8,18712684604383	8,3520767818351	8,74668079623554	8,2428584177731	8,27148506792402	8,71898155976883	8,67810760009865	8,73454240834832	8,565636451548	8,49175841687255	8,56135404601516	8,21123507542746	8,52292716843142
3244488	RASSF4	83937	0,212838923806325	9,281798043488	1,47652680032121	0,152750530508586	0,999912091014564	-4,43217401351046	9,26372018270115	9,63322142494906	9,78363292815744	9,09966146440918	9,51479564283724	8,500559383558	9,4329176398524	9,32882773231132	9,40513864991377	9,3297916070556	9,1387909234005	9,73631817544767	9,23408842791659	9,00651313552856	9,12659469883498	8,61722507129338	9,56147467026001	9,69437377709502	8,97102322056432	9,2572921136738
2441220	SH2D1B	117157	0,744007543086621	9,17548723524914	1,47641888890235	0,152779273047432	0,999912091014564	-4,43222875226909	9,378594344823	10,636709746608	9,75367628704522	10,1989619090847	9,3227748270748	8,86546085165954	10,147086322002	9,49852214399441	9,85388732276191	10,1119230531918	5,73260061402806	6,45538375778769	9,42259585968017	9,89241908592368	9,6607976320856	8,71233074740692	10,0288772868035	9,74063857346991	9,26125385794492	6,835250481607
3410445	BICD1	636	0,204165403897282	6,80523607717522	1,47617101999292	0,152845310258218	0,999912091014564	-4,4323544743344	7,14868605128156	6,65535353488736	7,15063403358579	6,95770947718166	6,44049407420822	6,74098133163256	6,9485671169074	7,25454181952368	6,74587165282161	7,04952004128123	6,3045376016946	6,13484660631507	7,00534738353362	7,20593797297959	7,08835568292869	6,56985047360434	6,54034430258876	6,66193291973168	6,45321902214117	7,04799044467578
2758870	CYTL1	54360	0,144835093770771	7,18108518705766	1,47614365024927	0,152852603517698	0,999912091014564	-4,43236835565256	7,06043856210268	7,30946727487927	7,16582994537198	7,16930191833637	7,3744246307583	6,8546054309139	7,0745198985097	7,16430707601998	7,65894289706122	7,27089333668165	7,1501402233516	7,03993154924995	6,95994045560804	7,29092437469666	7,07903488167241	7,19615586104081	7,16657558630389	7,5879697192901	6,88980426940236	7,15849584990242
3680213	SOCS1	8651	-0,347823180264259	8,18677081671112	-1,47598830634153	0,152894003590065	0,999912091014564	-4,43244713903753	8,359227832856	7,37299093862178	8,55638683143958	7,59493271844585	8,90043429558481	8,74446077709476	8,69267818450412	9,44175023408999	7,77553030621226	7,24852717247033	8,17230669316912	9,15485207283808	7,69934589881453	8,25212130890384	7,79251241804483	7,8972654673208	7,60883510620281	7,83286654786986	8,37636547428541	8,26202605545368
3708874	MPDU1	9526	0,16500554031385	10,7121353789986	1,47551484756538	0,153020239099956	0,999912091014564	-4,43268721861817	10,5336647949566	10,8810640392045	11,0467128248488	10,4129292887132	10,6205237534156	10,0525920437377	10,7384989760021	10,5740299451575	10,8089645762512	10,9120108543486	10,7882580888618	10,8693093787287	10,6966976715236	10,7463825693669	10,6731119772718	10,6220825250985	10,6203450045033	11,0544416004602	10,487486570134	11,1036010973884
4005627	CXorf38	159013	-0,164202948037731	8,78944907119146	-1,47543404323095	0,153041791898146	0,999912091014564	-4,43272818695361	8,55790422785835	8,40005321085995	8,93497289161194	8,70905343843425	8,35662475890538	9,0220794497436	8,86330191282212	9,22137622807858	8,6651667434539	8,93842476890462	8,62659037329804	9,04436211390835	8,75955691646255	8,78806591793176	8,87622126711272	8,58598282822331	8,91247547459952	8,6242887046263	9,25891348650617	8,6435667104878
3780287	RNMT	8731	-0,204564495483811	7,94987437860662	-1,47532004314455	0,153072203115329	0,999912091014564	-4,43278598297765	7,75278490260413	7,60650354404805	7,81722357018555	7,71651823785935	8,06509496205345	8,80577825809331	8,19684974009196	7,90727276787894	7,46711527523192	8,07028449541184	7,84902256065559	8,1633935885188	7,90423517622384	7,91075462808347	8,16667899947553	7,66458767386593	7,92754427777856	7,70833102016482	8,60557724013272	7,69193665377464
3583638	CYFIP1	23191	0,269528098707426	10,1266090511608	1,47462226851769	0,153258451365998	0,999912091014564	-4,43313967146424	10,0247558223259	10,8610331186364	10,6751612539821	10,2665927888128	9,72224294669722	9,12566497533305	9,9556542120427	9,7752049479702	9,957021394261	10,6574499785212	10,5805386885519	9,99358972011848	10,5024515719212	9,87953317226347	9,98996202090685	9,75591914614041	10,4621306639302	10,5239922362483	9,43884173093138	10,3844406336203
3795866	ENOSF1	55556	0,182754113018442	8,64282432682241	1,47405488918563	0,153410029847075	0,999912091014564	-4,43342717523464	8,59563777603012	8,83517825439687	8,67002666699573	8,99226897758181	8,29622381232313	8,06673446319167	8,49241543773692	8,08071615663397	8,48656781764426	9,06245028862253	8,82637061208943	8,6949072712574	8,6729852735492	8,65726464461878	9,0593326656726	8,47648288442377	8,82971332567214	8,7624239187804	8,4491677078873	8,8496185813401
4015709	BTK	695	0,194668463243463	8,76304189070411	1,47326183941157	0,153622100461783	0,999912091014564	-4,43382889613609	9,12998900554644	8,80141110137958	9,35558356296244	8,71702843850336	8,18821819877888	8,08759473415659	8,93457315823864	8,4212644443496	8,70748569221081	9,13635864943919	8,8127452013847	8,82301201774895	8,86790834975987	8,80158586339097	8,61834862394851	8,55759071528616	9,05495911276452	8,88735752774345	8,54800200365252	8,80982141283709
3127745	TNFRSF10D	8793	-0,326020360278681	8,45461041144967	-1,47200765529362	0,153957967268696	0,999912091014564	-4,43446388378719	8,09026501819557	7,6924986709925	8,38799845081287	8,18054067555929	8,88774305808234	9,27364411275486	8,74280233344597	8,16787297884574	8,04050794292534	7,8643254952251	9,36631375178816	9,51343363217035	7,96420482283034	8,11229843495767	8,30214403865308	8,02405161308021	8,20363354482074	8,11715517772033	8,82618681769483	9,33458765843803
2452691	SLC41A1	254428	-0,166224210609817	8,5920207996458	-1,47192565478032	0,153979947412185	0,999912091014564	-4,43450538653367	8,59795944814208	8,267743869684	8,40109136139877	8,48632506288497	8,9409789897736	9,29693669118877	8,59145483598394	8,5429970588635	8,56172372133877	8,20476196898205	8,64190753104968	8,71571794334571	8,4815060296248	8,70430900096573	8,55564975793796	8,81259265601993	8,26820968929218	8,42547078626392	8,75642045428184	8,58665913589372
3269939	DOCK1	1793	0,136075585576984	5,92431187199959	1,47057866512202	0,154341369449648	0,999912091014564	-4,43518689410897	5,70902233913961	5,92584759058255	6,14693876295901	5,84092350279352	5,74229610048108	5,5343864287516	5,80583433459207	5,78496707521624	6,06483562590833	6,20116149637663	6,0081322018351	6,0782072725785	6,06713793564084	5,95720122735457	6,16542466470435	5,75074784856812	5,90464286132912	5,95213404793114	5,74027014420388	6,10612597904559
3894765	SIRPG	55423	-0,182644428968015	7,26743069548811	-1,47051712943422	0,154357896956428	0,999912091014564	-4,43521801712998	7,36154130755865	7,56795563578118	7,41294390080627	7,41053181340252	6,85372755919356	6,93948777619803	7,30001829736847	7,34017942777042	6,70616911162265	7,08060841342647	7,46746203269961	7,16282599096927	7,91932144836194	7,10854009003512	7,45934611477595	7,4941698945153	6,87747180366311	7,33211295846111	7,22141945997455	7,3327808731781
3340251	LOC100287896	100287896	-0,15133699840124	6,14344673097442	-1,46938549255347	0,154662091548257	0,999912091014564	-4,43579019772808	6,08023955901434	6,1372950938231	6,14085052573983	6,1392643907719	5,6933215089337	6,4116291492318	6,07126147078918	6,35565843990882	6,2048934944304	6,19669915467257	6,04962868540699	5,96332574567619	6,29068174917127	6,21387344917353	6,24755070715352	6,45662457803606	5,58833798478576	6,0538229876959	6,39925510506231	6,17472084001128
2377094	PFKFB2	5208	0,224744900937331	7,77233769526809	1,46917741419739	0,154718077611433	0,999912091014564	-4,4358953717302	7,97476799243901	7,9897218385199	7,88938777033238	7,95412718077826	7,16272105568212	6,71439607940705	7,8079842749857	7,58936433981449	8,21692380707652	8,12870141209534	7,89633189356591	7,6891319477777	7,9840000761613	7,90944634242406	7,58562636552701	7,50459957378638	7,85846678279654	8,08825606610995	7,37146101560747	8,13133809047463
2947889	GABBR1	2550	0,145885958657447	8,66195004540078	1,46797307840474	0,15504244060847	0,999912091014564	-4,43650389412206	9,0208157468533	8,76469664385428	9,00832972766761	8,70135990052316	8,8174239408144	8,6309390966406	8,65201648792713	8,32721042976596	8,60289461205933	8,41046804827732	8,4450148885221	8,69417059498095	8,45849646146089	8,84784033216225	8,78684893741529	8,8726285254798	8,7378394376052	8,66470422137341	8,44353005404662	8,3517728205861
2369325	C1orf220	400798	0,15429879825273	6,44396854849061	1,46616373959127	0,1555307802386	0,999912091014564	-4,43741742456754	6,89441018174963	6,46487241170946	6,6839238373692	6,61393913513549	6,29375997142777	6,25453034058611	6,29184965620717	6,41481463646253	6,75066063776856	6,58557885941388	6,1960731660552	6,52488355204007	6,37273313273805	6,60669791573995	6,23201052475057	6,50039405798426	6,6856262963304	6,28476640556519	6,21420741086841	6,01363883991036
3393720	MPZL2	10205	-0,287761073178172	6,68323844442748	-1,46579499767773	0,155630455577004	0,999912091014564	-4,43760350033046	6,31857216143797	6,25188272564972	7,01825841445988	6,32046249639103	7,69264142096226	6,84069304091878	7,53144001777901	6,70069987704498	6,54919761178426	6,24427956317943	7,19587880730304	7,42102387303314	6,54913638256487	6,37316628551467	6,08711883491191	6,04625535705504	6,16670241190435	6,71153682951326	6,95406312856248	6,69175964857947
3722739	G6PC3	92579	0,207628351308884	9,6460478048532	1,46520127074242	0,155791055341335	0,999912091014564	-4,43790303682588	9,78472618951576	9,78682506304267	9,9359602275866	9,78683172163769	9,3893766800824	8,731945649614	9,3751526654797	9,64585505857749	9,85645425719377	9,97001578801133	9,7526085299164	9,71349436007978	9,58025121831912	9,45091580886688	9,63544033350217	9,27877909894876	9,51134322260124	10,191783814609	9,36563417480564	10,1775622346736
3630701	CLN6	54982	0,278472610147691	10,0874219203424	1,46244218299295	0,156539127754645	0,999912091014564	-4,43929383670571	10,4129053011354	10,4443067972507	10,3680119757113	10,1861973842209	9,58273106374852	8,83316290698034	10,1584696961086	9,72103942112211	10,4627753921908	10,6214547432162	10,5315789020909	9,89925025631427	10,1512494578436	9,75372342813222	10,0936010160869	9,94013543790485	9,9921347808959	10,7226015236892	9,33817116641088	10,5349377557946
3014227	BHLHA15	168620	-0,204538320226559	8,30354909926655	-1,46120926379356	0,156874344407465	0,999912091014564	-4,43991470529823	8,21220772709189	7,85905074906322	8,31679876327505	8,27584505139575	8,46462308596712	8,24899136133958	8,65471044189059	8,54667159391458	8,84590386270508	8,1836803685037	8,34912441241	8,3469913323771	8,45249383991394	8,11340349008683	7,42054143022834	8,4266147241931	7,86696836213264	8,60770561146593	8,14903422489773	8,72962155247882
3375041	PTGDR2	11251	-0,166353688143149	8,01074768737906	-1,46036108266991	0,157105290888209	0,999912091014564	-4,44034160611823	7,93630266747069	8,0867395921855	7,92754733251228	8,07202872019272	8,11949288449583	8,02054606290734	8,28917783865036	8,04592100614775	8,06845530326847	7,31184409707175	8,34528100720178	8,08011727800605	7,89256394078226	7,98241377374183	8,0403204689414	8,57908917728788	7,76447495201243	7,8029467478085	7,81157353552172	8,03811736137466
3318443	TRIM22	10346	-0,324845407721723	10,3157739809488	-1,45986520472187	0,15724043756421	0,999912091014564	-4,44059110386741	10,319472163401	9,93313437482697	11,443756087025	9,97567880721944	9,44676804975897	10,3651105181919	10,39168276524	11,2015277203714	9,43400476972361	10,0701044280577	10,7544262142495	10,8527508503835	10,2985721310022	10,0352325848304	10,106353892656	10,6352965269927	9,79362767300143	9,58713572164	10,7197855928061	10,9510587475984
3838665	RCN3	57333	0,176002635520669	7,82716417587478	1,45977589976635	0,157264786705156	0,999912091014564	-4,44063603046759	7,60397318067623	8,12338025186225	8,27654929858556	7,72582698714246	7,84534498828743	7,45432327174477	7,68678221058524	7,3195030483929	8,07720258391372	7,95669854713228	8,33776235605887	7,72522369114806	7,84346928807145	7,61322812442662	7,72254643469359	7,69090550900602	8,06622454186215	8,08357003704603	7,52426218194869	7,86650698491137
2908423	SLC29A1	2030	0,245217410553352	9,49501183791687	1,45808578402501	0,157726172480139	0,999912091014564	-4,44148589589813	9,30757540908434	9,78665936278479	9,6932305346821	9,39345962449261	9,90541037887813	9,15887672346156	9,79012946325964	8,36416012123027	9,8447725569385	9,44743985461495	9,67347396571188	9,68961658429093	9,20784399405788	9,1703255258834	9,1121561391091	9,12391295710273	9,77896118858878	9,96842782551128	9,35413006728321	10,1296744813714
2805786	TARS	6897	-0,160172995517178	7,93228399243003	-1,45801602963378	0,157745238175851	0,999912091014564	-4,44152095598308	7,84980933396286	7,66405093419887	7,80327840779059	8,03422074809313	7,60822383333476	8,3316232970304	7,83069483466193	8,35823364013588	8,14907550198265	8,20402320633946	7,60231347546476	8,01620646625865	8,03981016230074	7,77240141188762	7,82574470987877	7,63093709277869	7,90190936496934	8,03064812438804	8,24901706077398	7,74345824236948
2831591	IGIP	492311	-0,192887361958311	6,82000391545479	-1,45754137353266	0,157875023363939	0,999912091014564	-4,4417594958341	6,56872521496014	6,59262625715043	6,71653930296794	7,66120292827868	7,17235598472243	6,90081566037421	6,98482399689184	6,88651358300539	6,62796692705121	6,78314709775761	7,24790443854117	6,49308496759577	6,55231793374743	6,36053166919071	7,08922058818142	6,98366682768956	6,73040817722904	6,81785427411211	6,63629135410327	6,59408112554536
3142932	RBIS	401466	-0,219191336043265	8,94507019781983	-1,45714455984708	0,157983590080105	0,999912091014564	-4,44195887197264	8,81830568471548	8,56514447240159	9,34789124212866	8,84554686827144	8,15518414994593	9,31772604597104	9,17144367855774	8,90002847088732	8,21602049233712	9,4966054229199	9,05300306573155	9,14181006114555	9,09545987348229	9,04801359342633	9,11305740479915	9,12590086543345	9,00559438531293	8,62409421116897	9,2716455177653	8,5889284499949
3907011	ADA	100	0,170032041763198	9,94713051260796	1,45424164262222	0,1587796465651	0,999912091014564	-4,44341620806921	9,89758921432773	10,0569187516458	9,81271664148614	9,8235839113321	9,84190967548125	9,27660650654818	9,77792764211691	10,0098113971382	9,64882401321336	10,1005347411626	9,94743655755775	9,91448136347402	9,6490599728719	10,177287114895	10,1996339380008	10,0791660857936	10,5462395970218	10,165990044487	9,97708143594397	10,0398116476611
3972025	PDK3	5165	-0,181905026802776	8,9160985541043	-1,4529369348906	0,159138481586333	0,999912091014564	-4,44407050741953	8,84171096631311	8,90400384755993	8,78704799958074	8,86776238245838	8,73754833630985	9,6779055293204	9,21859455264698	8,79867032718102	8,4432346109014	9,02898569522001	9,09078602938759	8,9363225114024	8,86853912767854	8,77261832482519	9,04113517746864	8,44943989764013	8,88802201304448	8,7469987326739	9,41549158466755	8,80715343580578
3664952	PDP2	57546	-0,194605548255599	7,65797340755101	-1,45218647385062	0,159345176927512	0,999912091014564	-4,44444666118719	7,55781414006561	7,28501729606494	7,65634718645384	7,81873859252898	7,32635564072164	8,23021817056227	7,56972486762164	7,81392313477472	7,39456117059087	7,65014430874469	7,49796130941265	7,64382009068196	7,73166857061975	8,03054889848787	8,1969884484022	7,60109041767083	7,25979934232842	7,43703294230587	8,20858372060942	7,24912990237201
3535780	PTGER2	5732	-0,20846366667787	9,65019184765746	-1,45195655432496	0,159408545580564	0,999912091014564	-4,44456187517869	9,52874672533791	9,30906153863588	9,43394810136677	9,37603744404467	9,7471158050245	10,1102187633809	9,5752606543549	10,2058751834436	9,39696600288783	9,52026413906433	9,56041179818821	9,93451775642918	9,4911298069954	9,75560080606297	9,82245379994033	9,67833560827522	10,1656132712151	9,5757448678258	10,0367049270261	8,77982995364967
2673648	NCKIPSD	51517	-0,232399332541917	7,98478126021579	-1,45170019340628	0,159479225700203	0,999912091014564	-4,44469032326685	7,74568335465808	7,80090108594019	7,85623415902074	7,65118655607169	8,62153459191177	9,0636157835377	8,3871005158836	7,78234331987536	8,04632429934618	7,55423900943014	7,9057019323182	8,32923616523373	7,63509539304671	7,7826354693682	7,61678638953727	7,87925139068204	7,79895631963458	7,94994020647525	8,42633800174325	7,8625212606012
3453513	WNT10B	7480	-0,174866068089089	7,4358695335327	-1,45093120373695	0,159691391567068	0,999912091014564	-4,44507552069727	7,42276170265938	7,24198814851326	7,29405549862225	7,32122358073179	7,797203594866	8,0705304903923	7,3707603047955	7,64124332574449	7,70481395440358	7,08929881362744	7,641137555076	7,65972930585668	7,24805809429509	7,41708945271918	7,264055846388	7,77742485492973	7,07486964072363	7,14357239324865	7,35934577070227	7,17822834235887
2731381	CXCL1	2919	0,379404451251842	8,69931264017982	1,44980201657625	0,160003347862615	0,999912091014564	-4,44564087348254	8,0046805967557	8,6130394034497	8,1489814943025	7,89201702044915	9,05805865286973	7,77223676208115	8,65037127401877	9,04531877831094	8,5787473729848	8,37681155645897	7,97359746545466	8,67179822436167	9,2034773336859	10,3381261560491	9,97207584595555	8,73578839001338	9,44743356001594	8,54668213113642	8,60481676602701	8,35219401921547
3956226	MN1	4330	0,148449085618806	7,74194102949537	1,44967738945551	0,160037808121889	0,999912091014564	-4,44570325096175	7,5183949475397	8,00687892486691	7,82114492704831	7,90025129511937	8,0628106267585	7,54205830123175	7,73384087862564	7,48251982895364	8,09038464444581	7,68418047394952	7,70309702913556	7,37520502375695	7,70169775987148	7,92658976344526	7,8512434364137	7,76505800481677	7,7434515214066	7,9853635907181	7,48807315463047	7,45657645717346
3911767	CTSZ	1522	0,203845805409953	11,3610773730444	1,44952888345492	0,16007887884478	0,999912091014564	-4,44577757496752	11,3201053749641	11,475955207699	11,7605927177061	11,5138677067445	10,9582106175665	10,4126236517267	11,1642996433722	11,5032433093105	11,6630296602757	11,7806967807902	11,5613927727676	11,2671399108648	11,5480850943112	11,1427598070223	11,4543568181799	11,0365579464133	11,6179171840505	11,5896102988143	10,9947243690696	11,4563785892399
3360142	TRIM21	6737	-0,23359131151388	8,4623941795537	-1,44912694436109	0,160190081349161	0,999912091014564	-4,44597870854292	8,4728917891627	8,2109704301018	9,51289135618027	8,26264671608234	8,19060142934004	8,47211229523931	8,74539274602215	9,07579633056381	7,65740811141476	8,12744964277298	8,35332887771797	8,86262059406363	8,49887596879964	8,38994728371569	8,19950044727532	8,37781015465623	8,36905388278792	8,34534934164321	8,79796532831815	8,32527086521614
3268669	BUB3	9184	-0,175969725472514	9,45705245120144	-1,44704537811822	0,160766971524624	0,999912091014564	-4,44701968298569	9,27958448097432	9,17730278466255	9,58666451473245	9,39902210096336	9,1203681811204	9,92746176550495	9,47691733397022	9,5654905254537	8,80656162477152	9,62095687463946	9,36268926174447	9,3973116639627	9,65829583992446	9,76365223587236	9,72891112395054	9,34657524948578	9,40662658409078	9,40383810854494	9,9127712898224	9,20004747983747
3125001	LONRF1	91694	-0,169513440620586	5,88281866361471	-1,44683571677083	0,160825169954334	0,999912091014564	-4,44712447173623	5,8236506378678	5,61831974003729	6,16843945661571	5,56036361331963	5,81388702355784	6,15445420212311	6,12504693672525	6,18048834181136	5,57188293565664	6,02213961001009	6,09357009917676	6,42011056320277	5,98166881360593	5,69728666367638	5,67227869649447	5,37729331951906	5,77104174540292	5,83944027526992	5,94331767449624	5,82169292372501
3632152	HEXA	3073	0,216367489208267	10,0443703376656	1,44641887072564	0,160940929601621	0,999912091014564	-4,44733277812097	9,9668236808584	10,4390974998467	10,443946950953	10,0163166847109	9,49922691687915	9,04804167440837	10,0004640292205	9,6688672132253	10,1180095051001	10,3712211414487	10,4187302956759	10,0106014965078	10,0778262978775	9,86507292819087	10,1325141538939	9,8648363706693	10,268660636322	10,3969810549412	9,85920081337757	10,4209674092042
3757602	DHX58	79132	-0,322044034130203	8,21086218907642	-1,44554454090971	0,16118395150331	0,999912091014564	-4,44776955444652	7,80504258465352	7,9940825782144	9,79975540174177	7,91003916106281	7,87907606461432	8,06548145253378	8,20103131965484	9,44991103710687	7,94951683799973	7,57345845329204	8,18270652417738	8,47427368485986	8,31904857758975	7,92345062156464	7,9340945520265	8,74031519953009	7,63352503625886	7,92718315928934	8,44885194561047	8,00639958974738
3082824	CLN8	2055	0,182029248567516	7,7939121618988	1,44449589029075	0,161475814770265	0,999912091014564	-4,44829315646442	7,53550684681169	7,91771801403244	7,85240068723443	8,02527333083974	7,69010621555004	7,23256817655633	7,63812780307695	7,59819630515569	7,97513021931215	8,27084449222226	8,14570667044273	7,75982531817228	7,84119758582736	7,69898989940503	7,79714506821399	7,66587070940544	8,12030288106729	8,0010661383184	7,12114333835546	7,99112353797621
2908762	RUNX2	860	-0,1579388523467	9,23917383703527	-1,44414496705801	0,161573579353487	0,999912091014564	-4,44846831335469	9,28376908571189	9,19459821104173	9,03403093363267	9,64681001870575	9,5497801452068	9,65992485356322	9,297501114138	8,93201739544309	9,18456054622682	8,99542202030702	9,07406207097577	9,32165469175572	9,34379331972337	8,8793276375703	9,31705037421978	9,61842683708605	9,15827277212312	9,23925058736454	9,04799174333067	9,00523238257909
3259978	PI4K2A	55361	0,193918851718417	9,96226648877318	1,44329224605581	0,16181133902003	0,999912091014564	-4,44889380233786	9,83544716367317	10,3071567721014	10,0911842333029	9,90734359884937	9,44991796058608	9,2123174178178	9,81080003176083	9,54548594578086	10,037185968709	10,3132067459194	10,3123585802158	9,90784353270666	10,1158217912026	9,91874174674253	10,0804376794285	9,88711109270013	10,4186090471941	10,2503297429915	9,7036588951142	10,1403718286668
3375648	FTH1	2495	0,23525880667553	9,34344857156549	1,4431932878943	0,161838949171154	0,999912091014564	-4,44894316825078	8,86923068551389	9,72159923645972	9,68302253484528	9,01264232164544	9,76479623332421	9,39724257170433	9,64390897140435	8,77542895678083	8,84270904392622	9,39403169593169	8,84122694977549	9,77761103196792	9,2143607291359	9,5328061401226	9,79494386915332	8,67487107375558	9,90293204919566	9,45034620672522	9,4705528693822	9,10470826055995
3418100	INHBC	3626	-0,138718197237142	6,04198314368696	-1,44201315861529	0,162168506510985	0,999912091014564	-4,44953169042264	6,08265497603763	5,99010167240534	5,93216489303734	6,04157173692932	6,14976262395458	6,14655253811315	6,05077963261344	6,16484761883234	6,46166526571773	5,56716714597183	6,19663036362395	6,04597954269788	5,93783371719102	6,02232571349142	5,71322900668996	6,29228633714316	5,92276226086777	6,09537104743915	6,14156988847194	5,88440689251031
3383227	GAB2	9846	0,183358849513617	8,94210283808885	1,44086526950984	0,162489576899933	0,999912091014564	-4,45010379300729	8,83870201635269	9,26536469137953	9,03846556055077	8,63255392865843	9,07902180384281	8,65388294232046	9,28475808841517	8,38974740203272	8,80025573554795	8,86994289747694	9,16733640127323	9,2290001452737	8,71714624791815	8,90971472536471	8,91079562103643	8,50892543972616	9,34064129850635	9,27771499318743	8,64316854451497	9,28491827839838
3212420	SLC28A3	64078	0,156801061392631	5,78484765664263	1,4395404061495	0,162860781431317	0,999912091014564	-4,45076367958658	5,60883645346922	5,61641555352753	5,93892370518287	5,57754940095558	6,05357951449872	5,95554057370287	5,62259572310721	5,6679178134238	5,9227027255727	5,48603930260152	5,67886770476462	6,1745853313983	5,64747296761753	6,33659378359739	5,84524481933825	5,62155527273189	6,02795283645776	5,58383230495497	5,53455416680637	5,79619317914349
2316218	CALML6	163688	-0,205408360806834	6,66184323748653	-1,43895079847172	0,163026198101513	0,999912091014564	-4,45105720625773	6,63127186355603	6,48786304203225	6,62916791383635	6,72058865654288	7,07021771941446	6,81205675470151	6,54799804539607	7,10487212166194	6,70756290472572	6,48409775491453	6,28635779062306	6,78069728987353	6,92698750574053	6,59657230141707	6,35234703814951	7,12285892442264	5,66060338459043	6,49276874727561	6,85028834266175	6,9716866481948
2845274	CCDC127	133957	-0,18072965788819	6,8087668225926	-1,43791009425678	0,163318500255447	0,999912091014564	-4,45157508670874	6,90127125710997	6,64879692357114	6,54263137674033	7,13297376159141	6,67097540715265	7,31220560977136	6,82055184389794	6,22139130187644	6,69190803984896	6,86328234999405	6,34387081257099	6,89579432529443	6,97522420823077	6,4401998187352	6,83806507243317	6,90595543545638	6,85273626680802	7,07660942294864	7,30673979372863	6,73415342409159
3864725	ZNF45	7596	-0,165317109160521	6,3555825814767	-1,43633338389201	0,163762150276149	0,999912091014564	-4,4523591681879	6,09356693828083	6,2543534665177	6,49928447394948	6,42568691584128	5,88710930332084	6,70962489970765	6,5406000349297	6,51132336730995	5,89234339350635	6,4576409866989	6,06732127458618	6,36943341776024	6,60665414199708	6,47688580923406	6,61356421088892	6,21029480069186	6,4453097969564	6,1893989907931	6,75207351695258	6,10918188961089
3991814	FAM122C	159091	-0,195214821686156	8,23696266795063	-1,4359475731576	0,16387085544093	0,999912091014564	-4,45255093068343	8,21869696373509	8,23427971906528	8,89698076192253	8,33629992175332	7,7392223610762	8,18429122808315	8,41575459479755	8,63213971865323	7,38872584059262	7,9843801818205	8,15324076594855	8,26438260084446	8,30247960223972	8,51647623035698	8,34421330488945	8,43034808607907	8,00827295728125	8,21745273214905	8,40931153738896	8,06230425033563
3260383	ENTPD7	57089	0,174449042307755	8,03089419995358	1,43399583701536	0,164421658289826	0,999912091014564	-4,45352043149916	7,97040297676046	8,15277263806479	8,11943032428868	8,01138793442547	7,78727912749447	7,3715376418379	7,72579786766557	7,99400793453671	8,05498666709881	8,3116805313389	8,2100030799972	7,83783641967227	8,37050752795967	8,15705684727637	8,3277305999353	7,7919460947664	8,14426338561443	8,4900743718823	7,6335979152535	8,15558411320232
2622607	SLC38A3	10991	0,145515312681778	6,12520727014778	1,4336802822607	0,164510850594802	0,999912091014564	-4,45367708752347	6,12158160550305	6,22364017082638	6,04901602018003	6,18399315183016	6,6654546334655	5,98255777615298	6,06943386650274	6,2757368279781	6,63741540195394	6,03981576642985	6,05811654998229	5,95834484896785	5,8160659361796	5,96386173668269	6,01923056300353	6,1624296789107	6,05430036016715	6,10295334954674	5,91486415201774	6,20533300667456
3599495	CORO2B	10391	0,160106085081138	6,39372800333602	1,43268092790956	0,16479357609683	0,999912091014564	-4,45417304449124	6,7583067502554	6,49513826411453	6,75168949723113	6,18430200137247	6,77671044048545	6,40625056237307	6,16340658832747	6,69504182841449	6,56177229341096	6,20627296318862	6,35487330876737	6,1119644064987	6,1869426902602	6,52690639292038	6,0710308392131	6,70334204111057	6,28548913429419	6,14935977587744	6,1812664049527	6,30449388365207
3841881	NCR1	9437	0,311975278381272	8,25104996852237	1,43236034587711	0,164884353715341	0,999912091014564	-4,45433208769492	8,06359953691416	9,01416924447651	8,62899577575728	8,60965612320366	8,12114568029098	8,09121576848363	8,33525172895165	8,64210216842724	8,6225820647189	8,43762107209039	6,96893357193803	7,12391483046427	8,25753409708826	8,91922445406889	8,44304782749356	8,03055106898129	8,46193106511289	8,24934787168292	8,64211606409636	7,35805935620645
3378830	CORO1B	57175	0,17541711165615	8,88754774193056	1,43174156983562	0,165059682617179	0,999912091014564	-4,45463899246176	8,70351159589025	9,13717327300673	9,14401230787717	8,72732078882395	8,78315187309382	8,57046985014595	8,80059723124866	8,41210888873927	9,12517308400272	9,12259652190502	9,1831406833933	9,02159063890143	8,8668050097493	8,71678168677584	8,73930153019061	8,70707159582426	8,88744978330083	9,28644122225785	8,42284595194092	9,39341132154338
3634682	CHRNB4	1143	0,147218257791327	6,71943467582772	1,43141479063014	0,165152335004008	0,999912091014564	-4,45480103088595	6,64452451000696	6,7589485268405	6,68987973324689	6,45297958007517	7,04336883109334	6,93529466661125	6,63653136753685	6,91726596118818	7,05842078522775	6,53967785820661	6,59742749805409	6,6516115892254	6,23679128788523	6,9200146177686	6,50976523068764	6,82291404630786	6,98959779719113	6,6777327738508	6,5297066985857	6,77624015696436
3083936	AGPAT5	55326	-0,177371879962401	7,82232239700007	-1,43136980462162	0,165165093238574	0,999912091014564	-4,45482333572805	8,09178250108267	7,53315251852769	7,88427009609196	7,94515517506472	7,81323217840354	8,36418653275886	7,8651735341803	8,12065286601647	7,83517165406173	8,00210933476134	7,4977714430434	7,70684768561277	7,87233064992864	7,73784233530392	7,70331274329853	7,62554976696428	7,60838828704884	7,83495504338624	8,27746067285703	7,12710292160848
2817291	JMY	133746	-0,168389290810234	8,14760065117726	-1,43048592656066	0,165415925032775	0,999912091014564	-4,45526147208873	8,33835190223252	8,03180926859455	7,60220018676542	8,51746794052687	7,99942630627487	8,67487251542976	8,1285507592821	8,09075239347414	7,8310358744283	8,28347219826766	7,96186333030061	7,83720297079766	8,19653737976222	8,23114283964497	8,40041078216222	8,29476502577642	8,05169159809838	8,16518169424988	8,45075895622409	7,86451910125249
2484422	PEX13	5194	-0,144301368615846	7,99848592370682	-1,43043978193209	0,165429028575624	0,999912091014564	-4,45528434035127	7,97059247412513	7,86191673310653	7,8662726105342	8,30488983604369	7,88642768282011	8,41200099567071	8,25913083010645	8,10432361200671	8,07726005328995	8,06744125193868	7,5781537685329	7,87070296816997	8,13584099441293	7,75029556698574	8,00154507640421	7,7824363004006	7,82838914388319	7,9834724894361	8,27541428536737	7,9532118009012
3791341	ZCCHC2	54877	-0,181032803052309	9,02110848775472	-1,42933544509018	0,165742871375503	0,999912091014564	-4,45583146173062	8,80085126539818	8,83215343384264	9,7716144064285	8,69895332043215	8,8591504631817	9,31825465590493	9,06041492347322	9,36243896077404	8,59038077978195	8,74061159748513	8,97697279053607	9,20537918556753	9,09163920555746	8,93241968817455	9,11013810605509	9,28350498673848	8,85009844204152	8,78346884594182	9,33522201788302	8,81850267989636
2881672	TNIP1	10318	-0,165612808364216	8,63722652393261	-1,42879031574813	0,165897967776776	0,999912091014564	-4,45610141918445	8,5302031230466	8,35114008179087	8,47549756656265	8,5217835803348	9,03576376600636	9,16576242778554	8,638827522404	8,74731800538867	8,66351895172141	8,32095830034245	8,54936585642959	9,15875058200865	8,59401503950043	8,68867255983013	8,55305698974629	8,47627452495248	8,6497470286175	8,4255332252572	8,92269851708586	8,27564282984074
2796338	LINC02363	728175	0,144551528604584	6,63915957449433	1,42851677375467	0,165975837755407	0,999912091014564	-4,45623685302987	6,58671218578707	6,75759867230474	6,59216645279761	6,61251243125557	7,22116749381998	6,49190288924574	6,64988340057263	6,69244702958468	7,0619736400549	6,47252027932951	6,63036957232438	6,58145259878784	6,34573703522682	6,67072828731872	6,3232992130926	6,67537368491258	6,65950062194194	6,5056201414331	6,4835393185771	6,76868654151918
3797295	L3MBTL4	91133	0,201088884802992	7,07757808253344	1,42841125845497	0,166005882906231	0,999912091014564	-4,45628908973387	7,24418613789789	7,54975660809687	7,72174077476485	7,23411527368106	6,78753561916209	6,41672914473974	7,32464016191148	7,17432871804081	6,81840714692905	7,18307822707088	6,72558279292216	7,0470099884583	7,48080670255413	7,04965785266573	7,08846954147684	6,69932476482755	7,45078646377794	6,77386991946543	6,89392893471875	6,88760687750718
2447066	GLUL	2752	0,15268497619711	10,6428611373578	1,42801997603967	0,16611733731199	0,999912091014564	-4,45648277405023	10,6463833965808	10,5630593343474	11,1050797536386	10,4573996046629	10,8439990509719	10,5968986595918	10,6968134830903	10,4900893730366	10,7548658686486	10,5198200161416	10,3447783944392	11,1082864076616	10,516361790671	10,3976248802647	10,7178181341965	10,2253160143467	10,8793930932484	10,6905031849732	10,5387395801195	10,7639927265254
3474831	OASL	8638	-0,385712357154995	8,23249485879251	-1,42737959470778	0,166299875089069	0,999912091014564	-4,45679967680868	7,75869408273679	7,63002171281333	9,7293532268384	7,9106345245652	7,98732332665874	8,36608343834928	8,14119981219427	9,40550264358695	8,2123903163501	7,44535041962542	7,70415093184284	8,32489630751575	8,25203777265612	8,54854089426568	8,34058126624485	9,32652579857463	7,42014697304765	7,74579858990888	9,07668055450617	7,32398458356916
3851603	DHPS	1725	-0,160637971755575	8,98524211800244	-1,42721416216344	0,166347056932302	0,999912091014564	-4,45688152650182	8,9035963924844	8,73128127260464	9,1623294635456	8,96420357561014	8,8800321144548	9,77622443122422	9,11633069666065	8,91261147196756	8,64671165112107	8,77550996928365	8,79558224777752	8,93925982756694	8,90870227334186	9,17490098643565	9,16124279233205	8,97630737243831	8,72817067231673	9,07779471242644	9,1885944297886	8,8854560066679
3768280	C17orf58	284018	-0,165796072671687	6,27500081416652	-1,42537453412221	0,166872445525052	0,999912091014564	-4,45779122790766	6,06147279796211	5,96371317482539	6,09989174050856	5,9763014200945	6,57974211548203	6,20553986631322	6,29264820513083	6,77034470419821	6,65510853042615	6,06706369817445	6,41851990943943	6,58211329062507	6,0963801182267	6,34799273897624	6,13308380338919	6,35780984587014	5,81191223264508	6,33211402921833	6,54721711590723	6,20104694591759
3037535	ZNF12	7559	-0,161340261340269	7,04253714369004	-1,4249042597949	0,167006966093423	0,999912091014564	-4,45802363962484	7,28574637633382	6,90927848268957	6,88055725942041	7,02630791997226	6,99678077622252	7,83319779254554	7,19059237154282	6,85733468513476	6,91396420705657	6,92072247393628	6,86512176303025	7,03500925488997	6,98443722510404	6,88448823054512	6,8929283764909	6,92916191801856	6,91611956662513	6,97566642157812	7,53524339178546	7,01808438087877
3326400	CAT	847	0,158163614416251	9,69180628325896	1,42486714654175	0,167017585915844	0,999912091014564	-4,45804197873046	9,52721504566433	9,99441595244423	10,019880422328	9,75922754779686	9,19878731610205	9,31151574270403	9,76687077037025	9,29708615642182	9,70453891805848	9,9370631053403	9,77423847294603	9,50969094857962	9,7732367496589	9,69868251839136	9,75255697729568	9,44593378799583	10,0139440175531	9,85102970343621	9,63841488059881	9,8617966314933
3321512	PDE3B	5140	-0,175915711404217	9,40822798643885	-1,42158102214719	0,167960038808055	0,999912091014564	-4,45966436864931	9,61110899159407	9,26324805151908	9,21417754788907	9,49305349181023	9,04769936146984	9,66120918856074	9,72669600890972	9,56454447104431	8,66625852039214	9,43886066135245	9,30501763087327	9,06929110704728	9,6102083140375	9,38882444755194	9,77321218239141	9,78456048827773	9,41462198669654	9,17458818842191	9,57268953242687	9,3846895565108
3275690	IL15RA	3601	-0,184180742901018	8,71991969155382	-1,4211253776106	0,168091051085698	0,999912091014564	-4,45988910389942	8,76543725563782	8,5616572466003	8,99606502135301	8,56321837547952	9,02505113165914	8,90630284207867	8,8710722960749	9,45504319116027	8,733618596356	8,15016860136546	8,65714781088948	9,18251537031311	8,51218341633369	8,64980619112828	8,44134563365173	8,68328473499098	8,39985306399643	8,46288385716168	8,82644873556099	8,55529045928494
2902326	HCP5	10866	-0,181678767426417	9,92931630195234	-1,42107565327515	0,168105353346342	0,999912091014564	-4,45991362592696	10,3444604858692	9,8494686919794	9,93592339986346	10,1795700043535	9,8190535694365	10,4539953167794	10,2002474880227	10,0726937289645	9,92571708094684	9,66189897671306	9,7398331183434	9,96965580926647	9,82636233380035	9,80840698252092	9,52399460521643	9,39423583987148	9,5022749316589	9,94650495584398	10,4184582614097	10,0135704581866
2509740	MBD5	55777	-0,152587362049181	7,74017024755594	-1,4189613070459	0,16871440401606	0,999912091014564	-4,46095574283009	7,73468895202015	7,66828393038245	7,77473374818956	7,98646251356813	7,98527521646636	8,3909757126931	7,80386632305461	7,90707710932164	7,6055746466349	7,4526329195709	7,41687956761184	7,8375705063374	7,67325275485664	7,61082196912255	7,82298548741857	7,67939715172495	7,47445494576932	7,5630586590455	7,9060989875915	7,50931384973872
3257268	IFIT5	24138	-0,396660620017063	8,17422192812633	-1,41821427759746	0,168930010879444	0,999912091014564	-4,4613236607863	8,05889672818572	7,64292579844927	10,0139610057889	7,73846402315815	7,56447488422133	8,2281738265057	8,05808810121622	9,72240849527463	7,4800863936022	7,79686323245756	8,00387679915493	7,986823434372	8,46693069116026	8,01280034106765	8,18879262428737	8,86073777517357	7,72655204538597	7,72650439897226	8,9335148363609	7,27356312773203
3439305	ZNF84	7637	-0,163985777967126	8,36439134402387	-1,41743786295029	0,169154331691713	0,999912091014564	-4,46170589768623	8,37016823085234	8,12930411137415	8,4213127529906	8,47865773221163	8,15144071185097	8,83630255368153	8,55869199981536	8,22986647266966	7,74399101458717	8,49290823346157	8,30715356951047	8,22503689959981	8,34767864552242	8,32394628093403	8,53988068485915	8,07409672629099	8,40493340734088	8,51927812754764	8,88707960322485	8,24609912215225
2426385	VAV3	10451	0,178522870179124	8,68825728858267	1,41738355613732	0,169170030836276	0,999912091014564	-4,4617326276311	8,99708212763494	8,9107248897865	8,73482635720935	8,76180776414311	8,40339088713914	8,09598456070354	8,6875505026606	8,44435532897384	8,82031314028199	8,89538721721213	8,37722101524361	8,29130054189978	8,93735852161331	8,68748168467813	8,76698803325015	9,07262179075407	9,21560700268768	8,66564070870282	8,65611780023644	8,34338589684232
3442514	C1RL	51279	-0,169785729028276	8,01117446666806	-1,41568428181827	0,169661848310372	0,999912091014564	-4,46256862753188	7,97763346304854	7,91579022359646	8,17144522792617	7,7840289831084	8,12008752415587	8,4293356914205	8,09072073389157	8,41450135844593	7,73785421610103	7,61094367667964	8,0641819884409	8,6833598159762	7,67046782600733	7,94235394929593	8,02614695297146	7,73844119389462	7,94028740618607	7,98022315728044	8,10541256335613	7,82027338157808
2331822	ZMPSTE24	10269	0,180591689232056	9,38270815121846	1,41552708389143	0,169707403315155	0,999912091014564	-4,46264592700811	9,38986496224913	9,58400079837998	9,27978547096103	9,58423477609064	8,84926432295598	8,88258134205723	9,13073637894133	9,3121245992773	9,76878191627799	9,93080179263774	9,1301377286139	9,20546542308167	9,78430176510375	9,40515865059898	9,58875649341392	9,17634472029192	9,52246396260394	9,60263721494576	9,11555911762085	9,4111615882662
2855434	ANXA2R	389289	-0,143017630954597	7,63681896289705	-1,41550763469941	0,16971304025054	0,999912091014564	-4,46265549037948	7,83119824256242	7,38733196291132	7,5721186994411	7,79348477064416	7,39281633140301	8,02509236423255	7,52175011835224	7,91862029668951	7,48497330463352	7,8043617440166	7,32822955530823	7,69140873302965	7,66344041136239	7,54253185968496	7,7696802390211	7,6186986289265	7,3097325698025	7,55911095064778	7,96344195455053	7,55835652072101
3315952	RASSF7	8045	-0,175601746223323	7,46275415171688	-1,41162790559298	0,170840484137628	0,999912091014564	-4,46456122573673	7,42940200130585	7,4921155625101	7,57806968640667	7,267104051645	7,8073471198757	8,30208271221394	7,66146506088864	7,59944401443147	7,51371257822951	7,11766594586297	7,60025451360941	7,48813971143517	7,1862866506607	7,31119048249049	7,14159538062368	7,59406326321585	7,17179748620326	7,23443221692838	7,57227805325685	7,18663654254396
3061651	BET1	10282	-0,137102328938376	9,35769650244309	-1,41162064197662	0,170842600514324	0,999912091014564	-4,46456478997227	9,1399431828449	9,13139403104864	9,1516819896628	9,63459942390113	9,43454769726437	9,35600153426834	9,31361015383144	9,56717107102745	9,5564186957668	9,56016763026345	8,96639224976953	9,49223370833114	9,50217158108773	9,34913348562993	9,2939343590562	9,40420119462142	9,10415576873775	9,37764839220563	9,64844736007894	9,17007653946412
2823880	CAMK4	814	-0,185740014985772	9,54158105321888	-1,41128696430266	0,170939845619948	0,999912091014564	-4,46472850981669	9,76011141970038	9,18766785944742	9,39333741342742	10,0033457505733	9,28829702530983	9,84715045304975	9,74860634716388	9,64893579834273	8,83418583583931	9,58789039652931	9,52012062395721	9,12023488676197	9,91433188370511	9,54401601370366	9,78606427417146	9,57642607049494	9,1971773038987	9,5067557827726	9,45860301029619	9,90836291523245
2650393	PPM1L	151742	0,197582386569214	7,32881479775034	1,41112819598633	0,17098613161686	0,999912091014564	-4,4648063997266	6,99593246811076	7,6118277464399	7,21208576146855	7,75182356242011	7,31569010904173	6,95774705435088	7,25803382790075	6,51740364171806	7,73364164767442	7,72208500983764	7,28459282734423	6,97386662947507	7,46228870234607	7,18360155109111	7,34168107016263	7,29172307038232	7,76020463344777	7,70671188302262	7,09604484569722	7,39930991307495
2442493	GPA33	10223	0,139882956501808	7,42900484501658	1,4109955642964	0,171024805607283	0,999912091014564	-4,4648714622705	7,60066513637657	7,41682504256054	7,51905919614738	7,50761436950737	7,37475301688247	7,1207875183547	7,28143662820717	7,375509146068	7,31507384760104	7,30178155628512	7,27939993333209	7,07439129728385	7,40933212384752	7,97360506618648	7,55496033816683	7,5362344830599	7,27164641218774	7,61820928385403	7,38771888414211	7,66109362028066
2603051	SP110	3431	-0,225424458555874	9,98695707279118	-1,4101084464401	0,171283658821626	0,999912091014564	-4,46530652044827	10,1969587467009	9,65227321142118	10,8832770695925	10,1102287921239	9,50028127130276	10,0516079257677	10,1111141832677	10,7950971402345	9,57999191047848	9,70989319188116	9,73299380966463	10,066870820304	10,0686782592096	10,0893642006663	9,85778148666756	10,3487953574233	9,74496616850005	9,56454229051532	10,1467644421805	9,52766117792154
2327659	OPRD1	4985	0,176981517015696	7,72658794147872	1,40851049364152	0,171750714057914	0,999912091014564	-4,46608966655588	7,8067381823169	7,66765421197435	7,83268030780829	7,6877898080455	8,58245124771884	7,54102144928275	7,69359650670869	7,95559309010905	8,24548321272615	7,59706312010592	7,34714316736527	7,57967658464405	7,5011807933327	7,55101765715306	7,50304838892274	7,86199270033172	7,47881719399357	7,58436698629693	7,62861074359204	7,88583347714587
2837810	UBLCP1	134510	0,192209903797234	8,5965804565958	1,40828981761451	0,171815293572153	0,999912091014564	-4,4661977660371	8,90454672727757	8,6870309838372	8,34723696894924	8,99995686253216	8,29824419836336	7,8378778436153	8,30812160652626	8,63435343272866	8,60900887860213	9,05716427586322	8,2400697898094	8,26525717644968	8,98746976392178	8,623914176512	8,80423374358634	8,61533155173379	8,69580117827643	8,78566632780533	8,33065069184946	8,89967295367665
3230594	CLIC3	9022	0,155236766855225	7,46187216085173	1,40765741318774	0,172000469936388	0,999912091014564	-4,46650748270506	7,49109530059162	7,91808975452527	7,73565799815234	7,6046153150385	7,71691978375139	7,38437997243048	7,31220046286491	7,70612913429025	7,65564627210933	7,31479177525806	7,46347263029855	7,08655985572345	7,20472044364111	7,56617283985153	7,2939280825992	7,54585948783565	7,54768412172692	7,53286225591772	7,00173821620051	7,15491951422772
4013730	BRWD3	254065	-0,181344827345388	9,09058928582196	-1,40632998892096	0,172389673568571	0,999912091014564	-4,46715724172737	8,99462031395245	8,83054241531506	9,06586682053845	8,97267352226974	9,1912134282398	9,84724210583319	9,21841896145173	8,90364843906881	8,48080834598042	9,00621398934628	9,08557407709662	9,10471368659264	9,20206395953755	9,22709831699287	9,41535871602708	9,02161218683048	9,09321647198757	8,88965940515265	9,56701065111308	8,69422990311264
2702752	RARRES1	5918	0,234555788720789	7,31320840606596	1,40590271126342	0,172515101170234	0,999912091014564	-4,46736629126381	7,1053094273455	7,53028302161218	7,07855719917009	7,50783763413496	7,12464812260362	6,69101504357653	6,84353857430932	7,16812585871784	7,86378452232998	7,40725867510007	7,35894016285378	6,5749685137989	7,60847268961564	7,06078231816459	7,50707522611672	7,02264127161994	7,87444114263396	8,08596584031354	7,09779952811517	7,75272334918682
3538789	SLC38A6	145389	0,326736085492128	9,1293788302494	1,40590238349832	0,172515197413709	0,999912091014564	-4,46736645160757	9,16257155447632	9,86636674993115	9,62089373395278	9,54800897545534	8,22586445392912	7,81291783294254	8,74214816277459	8,73684413809073	9,13030095014734	10,0404226876819	9,31309244269327	8,50239965766381	9,78015295067776	8,7935736970613	9,29869868720561	8,63691441557861	9,26688907835112	9,76205505787737	8,8255742412794	9,52188713721803
2514566	SSB	6741	-0,176768099977478	11,1828201903896	-1,40579958544426	0,172545384680315	0,999912091014564	-4,46741673937008	10,8668108028264	10,6815775932889	11,7416672234354	11,0751504404678	10,8575379805972	11,029026695896	11,0175573230775	11,7515298585958	11,3956360152546	11,3324258257878	11,2083755688337	11,3645457840639	11,1756632845227	11,2346399724551	10,8802514365288	11,4484093870083	10,9621963435678	11,2238102818929	11,4179737794245	10,9916182102663
2612625	OXNAD1	92106	-0,143936333530156	9,47999416550264	-1,40556807545295	0,172613384359892	0,999912091014564	-4,46752998158144	9,75512807817496	9,29248807405508	9,32548327801732	9,9623971931614	9,23633256897986	9,85854408386135	9,5979161901756	9,2280911750338	9,41770908850656	9,5756237661142	9,39451966106807	9,32573728780908	9,66954500119723	9,42621079264438	9,36527575587386	9,42610745886053	9,14391473782856	9,55448791588488	9,50227735562527	9,54209384718085
2356115	TXNIP	10628	-0,154352501460497	12,2178114417653	-1,40533488223255	0,172681899977293	0,999912091014564	-4,46764403296411	12,2702078456124	12,06482032174	12,0918715250662	11,9657777546961	12,367672664384	12,6786290473955	12,616848014343	12,2038415881283	12,0591601153512	11,9551241496106	12,0840173681718	12,3218249565663	11,9924388561348	12,1397168906648	12,0129637114099	12,2942206540328	12,426217150156	12,0792860251202	12,7129926603665	12,0185975363552
3651955	METTL9	51108	-0,157260209444537	10,3841750193072	-1,40532126025132	0,172685902985101	0,999912091014564	-4,46765069483548	10,1219548514778	9,94913055655117	10,1602320943338	10,2876795966102	10,2635383246764	10,5666889877525	10,4929960825902	10,6511328477982	10,4050124661065	10,6512290652005	10,4021804473298	10,7411706663106	10,3451644323873	10,5753810290939	10,4416855427215	10,2538595138298	10,4165583549825	10,0423383638493	10,8448403018366	10,070726860705
2752006	SAP30	8819	-0,196797773476275	9,48072076876562	-1,40523080349694	0,172712486826311	0,999912091014564	-4,46769493175485	8,88807852383498	9,29391375422608	9,15038291217572	9,27286708403687	10,160664420481	9,94514153612923	9,65436592414102	9,56296937828946	9,87124605025372	9,41174407840277	9,5550017186259	9,86626834564728	9,43962518443369	9,12866612206044	9,1610168984809	9,26872134230497	9,35493880247652	9,32625671537745	9,89997932605171	9,4025672578827
3450861	ABCD2	225	-0,259918256719775	7,43259889331378	-1,40477576571147	0,17284626474055	0,999912091014564	-4,46791743069788	7,48847805664369	7,05687673023677	7,31389173455892	7,75385994658128	6,40445953958696	7,80815071850675	7,21004846649739	7,82750945702376	6,66300618050595	7,69245957065569	7,38458248704098	6,9486668853465	7,85729800138902	7,90604123944551	8,11901951146771	7,62990152720714	7,07731144283211	7,22289585900735	7,98266686813648	7,30485364360558
3497270	DNAJC3	5611	0,199165000082461	8,8179175268479	1,40432411360367	0,172979128719738	0,999912091014564	-4,46813822056512	8,75485662293849	9,13607185583361	9,03159964057386	8,72953396445488	8,20794570072667	8,43834024301208	8,77611899222134	8,71924744610296	8,62329892043783	9,53917660180796	8,49792028603825	8,59920151739519	9,2778931323115	8,67836462218933	9,03584283098205	8,35142565779075	9,27379438907063	8,95731185998716	8,8363571687526	8,89404908433086
3734479	TMEM104	54868	0,197693234199892	8,7320001181941	1,40406494386439	0,17305540617377	0,999912091014564	-4,46826489142679	8,97176130440623	9,16034771500104	9,08161691418392	8,93132492435432	8,1699454824747	8,26724486246899	8,42124581590057	8,74600629280507	8,7360314632509	8,93003672058572	8,87218121253419	8,42929866771595	8,81538653064077	8,56998447407145	8,91695645138985	8,3619544612008	8,52199864435895	9,183629400744	8,30326284257694	9,24978818321769
3161566	KDM4C	23081	-0,187288814065406	8,92841504011944	-1,40295537677959	0,173382270252616	0,999912091014564	-4,46880700055351	8,854605955806	8,79741631520836	9,037141089111	9,06320525087018	9,01974595772754	9,60620538331587	9,26185284543504	8,75464626076973	8,30384603827953	8,73007701686358	8,805340695841	9,09537754658913	8,85684274342851	9,05387258399152	9,13163643522724	8,66168850499201	8,95877734108386	8,66766714323939	9,4477680970406	8,46058759756879
3379326	CHKA	1119	0,20769868522869	8,21618244489483	1,40167372812264	0,173760437600356	0,999912091014564	-4,46943278329997	8,02595782904081	8,41220257255101	8,3421011383338	8,21702577188888	7,87027308031724	7,17520089804909	8,16984304359007	7,97890329934268	8,21707653319742	8,71031263297258	8,53627149166064	8,38610256574036	8,3775876309183	8,07661104117546	8,34914499772241	7,86555259323561	8,62309590752929	8,48806669614464	7,9287770322346	8,57354214225176
3643333	METRN	79006	-0,142858101038279	8,21893702295478	-1,40073578290459	0,174037605613057	0,999912091014564	-4,46989047514246	8,20270283607154	7,9624616806577	8,04765750811694	8,1108459362463	8,48033623689585	8,32789399368219	8,48172618182325	8,57812759949522	8,36238484059623	7,86997036680783	8,3937265510101	8,23680249278591	8,0407421293165	8,12920143806517	7,95787265943524	8,45856921577749	8,01039107396454	8,24367970116324	8,031546933439	8,45210108374536
3291281	TMEM26	219623	0,237356968558964	7,10705432477553	1,39975215810774	0,174328649178333	0,999912091014564	-4,47037020942828	7,27555971011513	7,07240245390962	7,80892198017774	6,92827888583034	6,70023623369896	6,50956332960507	6,68765398359962	7,33166723841154	7,7394309475789	8,06075304014456	6,97004300683374	6,74098088831709	7,21526800067901	7,05179443810909	7,20866557806775	6,9900355260205	6,60280495053238	7,32399848219278	7,18626906347084	6,736758758216
2835715	GPX3	2878	0,205110900579371	7,01263959869014	1,39846919926294	0,174708842788214	0,999912091014564	-4,47099555343273	6,64011050880531	7,75536106757883	7,25280843560373	6,84509147930228	7,28797249631302	6,73594674302185	7,28757772987622	6,60347133414329	7,21941675692913	6,80995731820241	6,98740459119839	7,4468443269399	6,84148319726737	7,15281637839523	6,60107876359965	6,91767491514968	7,03453524116053	7,11126983192179	6,3240773351838	7,39789352321041
2966253	PNISR	25957	-0,133665034330301	10,1657409342604	-1,39820414645293	0,174787470817476	0,999912091014564	-4,4711246924531	10,3222318715119	10,0868849651383	9,89212727182278	10,3449014192595	9,83129978926948	10,1204999551085	10,4098801647281	10,2540043584394	9,89991224753282	10,2730249345499	9,96295411064119	10,0100768903472	10,3031755959512	10,3182596877141	10,2609631048942	10,3592920516865	10,0940763275434	10,0781402004385	10,4828097676557	10,0103039709759
2730396	SMR3A	26952	0,167594095731059	5,74180640308506	1,39810531557029	0,174816796226955	0,999912091014564	-4,4711728401072	5,5487821890338	5,86087680691969	5,63086879941551	5,46218722473881	6,12653099594304	5,74308319245956	5,46251167695091	5,80320137179002	6,16878339986886	5,57602603479279	5,6930730439181	5,59754670350899	5,47411706562764	6,29139089151501	5,51723919131139	6,1835168296205	5,62862550268581	5,41016782186653	5,75068862171423	5,90691069801995
3225456	MAPKAP1	79109	0,132279187217334	9,57843187065236	1,39790252278134	0,174876981763189	0,999912091014564	-4,47127162707002	9,48284872311192	9,77309138470434	9,65772218121348	9,66553792222728	9,34933543623593	9,23530119032704	9,44701444125934	9,5088848304198	9,56806870798445	9,95519270475275	9,59141190264454	9,4730526751036	9,68045831753044	9,43941674787363	9,7108448338652	9,28338432031735	9,7929291307891	9,79128392126064	9,4465932493469	9,71626479207947
3211579	TLE1	7088	0,167810643098662	6,98450155976896	1,39770214407104	0,174936466987648	0,999912091014564	-4,47136922744029	7,25504578755417	7,32168711509363	7,17640300737753	6,8156019205663	7,34872907212901	7,04279279855285	7,06858810594374	7,00706207265305	7,0762277886439	6,71962095741033	6,44460993334141	6,72155985765906	6,77526072667452	7,22696368897283	7,02677224646187	7,05065935155628	7,1753669292964	7,03324323503948	7,04658438020957	6,3572522202432
3928040	RWDD2B	10069	-0,188182531835247	6,98557185891838	-1,3975779550866	0,174973342282975	0,999912091014564	-4,47142971205638	6,8068158048936	6,76910184365112	7,04978599872302	6,94863236086807	6,1910895131365	6,99133867624152	6,96689220563246	7,14892228033453	6,7328167908397	7,08427324592736	7,13362566792656	7,18924954073522	7,11859080288801	7,37082468642592	7,50936297643731	6,79746949519273	6,38487499314378	7,19690357960137	7,30500663893961	7,01586007682928
4037708	FTH1	2495	-0,335889902541227	8,18127849259241	-1,39655847179775	0,175276289452433	0,999912091014564	-4,47192608474304	8,54949650177834	8,64567036928154	8,00073389861396	8,05399189400989	8,48997170438602	8,23984940032063	8,37056921202154	7,49054997549483	7,3238025709305	7,10745304989576	8,82981537438378	9,21053793749075	7,34269781042543	7,6884247806172	7,71177572870657	9,02255670084936	8,28091904280683	7,92408014700274	9,00758598663127	8,33508776620119
3756815	KRTAP4-5	85289	-0,222285119974925	5,62341962425981	-1,39649313961317	0,175295717581228	0,999912091014564	-4,47195788478464	5,04292383481427	5,4658370839579	6,00411698328018	5,46645221625907	5,32235176381007	5,77330938621812	5,55708266420823	5,86867633771255	5,2454912179817	4,96051609328254	6,17002907877877	6,23118170170715	5,57691089044348	5,71032163037236	5,71120757971514	6,1765234124844	5,64816622143463	5,49483788424219	5,03061827041882	6,01183823407473
3834176	TMEM91	641649	-0,156723487219564	8,40312455517023	-1,39614681655508	0,175398733769685	0,999912091014564	-4,47212643666476	8,25112789386985	8,24577298446236	8,0950761672568	7,99523757958431	8,6277498158786	8,79827965739902	8,74255858661236	8,26447316080216	8,35817607914431	8,25064629488053	8,79885135492547	8,6621778715076	8,11064705024094	8,28813367398071	8,26436574697452	8,50267426126273	8,43567215054047	8,24030862508851	8,69965484037698	8,4309073086163
3835035	CD177	57126	0,253526474385983	7,50581282871119	1,3946068219104	0,175857397348797	0,999912091014564	-4,47287555401979	7,34193282218419	7,7616398931192	7,06922369068254	7,05976355029388	7,86516630692267	7,2027883119162	7,37608063590091	7,54895181870738	7,45242560348413	7,30799686328437	7,59518646323409	7,42694984081674	6,93853428680461	7,38521300752888	7,71666990470505	8,1172539778231	8,90149719484508	6,94095465571056	7,5840323739745	7,52399537228567
3191147	TOR1B	27348	-0,194531725685175	7,93054522358753	-1,39452259341379	0,175882510903178	0,999912091014564	-4,47291650825	7,72266232336655	7,51171630707994	8,73416786146645	7,67535259658286	7,5312857204812	7,92047957557627	8,09018743331488	8,37239566876653	7,75838822775041	7,8270487244362	7,68224658429131	7,87108650374405	8,10381654356927	7,75973693322298	7,84176478469818	8,31048243414198	7,73839767827078	7,74160089649516	8,51046262781885	7,90762504667674
3722917	GRN	2896	0,154471089972239	12,4946387980405	1,39411113666238	0,176005231647502	0,999912091014564	-4,47311654307078	12,5839525558862	12,7881638242832	12,7900164660534	12,6212185464993	12,4222337675823	11,906348379906	12,570038923177	12,0734067827381	12,3687252036213	12,6586612664219	12,6019453790041	12,5379957203746	12,3462052955409	12,2010990956214	12,4286503766268	12,4417638304461	12,631288255014	12,6983219869772	12,3767876858805	12,8459526191557
3489418	SETDB2	83852	0,270443906079072	7,96836190508807	1,39384488060323	0,176084681120297	0,999912091014564	-4,47324596300096	8,25573486660762	8,46473803924864	8,37524398629728	8,25337854855876	6,87518934025526	7,24967511052946	7,74494728189622	7,73036284075962	7,55909134319245	8,7574352381499	8,00721824967637	7,3508816236708	8,16139719598117	7,79212126866665	8,2538946129001	7,51560272312555	8,35297307451978	8,40073090910067	7,91720503718671	8,34941681143835
3789442	WDR7	23335	0,155015468299082	9,37807562547473	1,39350440840465	0,176186317728682	0,999912091014564	-4,47341143019229	9,45061026349171	9,5877121270653	9,76347046621223	9,48563651721972	8,91067628792279	8,89150792310142	9,17510873735909	9,3836049408681	9,24149652462333	9,64141644683676	9,39756859880631	9,2122653642818	9,6198789955104	9,43175199787984	9,66717050177067	9,21424743942521	9,46022852980455	9,5412389815229	9,08462141515693	9,4013004506355
3345593	CEP57	9702	-0,188978980367513	7,81561995340742	-1,3917794167982	0,176701971045156	0,999912091014564	-4,47424929487591	7,74354281624591	7,65585313179773	7,88348920385366	7,77467020675466	7,42260952601051	8,49918884419994	8,06147730676612	7,72670265507424	7,03474362261661	8,12968965429568	7,67097243673208	7,63094091673527	7,99691923095514	7,93204150553666	7,94558436507816	7,66389219525276	7,91061842892718	7,76566737205865	8,31066327138289	7,55313237787448
3595846	MINDY2	54629	-0,194527727640834	6,90979815238187	-1,39157572756408	0,176762938897077	0,999912091014564	-4,4743481792161	6,65534438866514	6,87623263609377	6,8188357313851	6,81340919842527	6,68562806752721	7,62364119545757	7,05403345569076	6,50863668241784	6,25807909286352	7,06974679702704	6,83997502554128	7,28286361669453	7,07546619996212	6,68534406783614	7,26289218399511	6,77178530778512	7,12664592071025	6,6838350489812	7,41697443106721	6,68659399951126
2353337	SLC22A15	55356	0,207388206314231	7,56062991812552	1,39062898049108	0,177046536070853	0,999912091014564	-4,47480764968772	7,27236341957487	7,77755989532184	7,60310803846798	7,99010027903821	7,75223407044568	6,53240229504267	7,42057342019041	7,1127427256824	7,54013192459544	7,8996241563789	7,80253082078227	7,84719248264127	7,47199786626716	7,45130563351896	7,55500462386286	7,19422158542021	8,04469531044493	7,80432894914674	7,39326772547275	7,74721314021491
3405748	EMP1	2012	0,22509807227315	9,90355247642393	1,39055014397998	0,177070167714861	0,999912091014564	-4,47484589955166	9,17967895616175	9,98734745727713	10,6605264910417	9,35009394985564	9,74255761223797	9,57774658859325	9,2963522538208	9,25267406950576	10,0944893672452	10,3315346899426	10,0705998190004	9,8031317533405	10,0719547848772	10,0770170524685	9,97696294876957	10,1433597873196	9,9886912576775	10,1632995512836	10,1808218452768	10,1222092927831
3063795	GAL3ST4	79690	0,311726581006441	8,88896004392351	1,38894148118005	0,177552918249075	0,999912091014564	-4,47562603141818	8,60819057543469	9,24404800256875	9,20754092325933	9,13475368725218	8,81487741534822	7,76281167431059	9,1332260934977	7,78561154655426	9,16942539524732	8,79117527532547	9,2741403656317	8,16963285976666	9,0293462951396	8,46528222464524	8,64891280671284	9,2994548938595	9,52843897307362	9,3079844158763	8,43400570231438	9,9703417526518
2775994	HPSE	10855	0,194868396910035	8,02575676483337	1,38842610488693	0,177707799909926	0,999912091014564	-4,47587582201559	7,78451760873077	8,27161024896615	8,51096725183824	8,15603463573756	7,64252284460486	7,13369011570645	7,99890550966182	7,8763113415993	8,28509577391482	8,30386912626274	8,12995553804848	7,4564842900186	8,0990865124347	8,01834751946253	8,05961750740326	8,25773454584232	8,22083211650553	8,34394472794901	7,83107844678528	8,13452963519495
3417531	COQ10A	93058	-0,146202669122747	8,29791891077453	-1,38826844288673	0,177755202086297	0,999912091014564	-4,47595222300266	8,37216901396246	7,96119366645285	8,33423972835878	8,44639271938215	7,86766698039822	8,51646428818766	8,3248246882158	8,17073098981906	7,86388121570595	8,29557313900221	8,3032263174082	8,20487183188715	8,38302888356045	8,58533157340313	8,5702038224254	8,6295393169329	8,06815733474716	8,26708906574861	8,46403435221704	8,32975928767538
3454892	GALNT6	11226	0,149792863520039	8,10123269188813	1,38814419618483	0,177792564771048	0,999912091014564	-4,47601242673399	7,80777636915813	8,27607572122968	8,51290918904527	8,0655108980881	8,27995902335729	7,76974109757537	7,68818119321486	7,93009545775346	8,30472590837599	7,90407708674092	7,89478300009402	8,1330923964952	8,20495678731066	8,37176531168442	8,27577064447695	8,00245556338425	7,98584433989438	8,45187359733704	8,12267261002817	8,0423876425185
3508898	STARD13	90627	0,240005340279906	7,20310652317883	1,38732787757042	0,178038197542005	0,999912091014564	-4,47640787235176	7,24994722317883	7,71019740718967	7,51569895607644	7,27619892556524	6,5407057290528	6,24291099194212	7,0719250476524	6,9394929500594	7,33031494124206	7,59198857588669	7,7043715061052	6,82809108054806	7,23255892178621	6,86650385284399	7,28041270688964	6,94550573385058	7,5792753946997	7,81977170192467	6,77021167095492	7,56604714612803
3504226	CRYL1	51084	0,166400054676021	7,6868836023114	1,38598292664788	0,178443482954738	0,999912091014564	-4,47705901648511	7,50050372882415	8,04406936667624	7,70191163095913	7,46825928272665	7,42260952601051	7,31399452233081	7,76379707460894	7,07587753806558	7,75034684920971	8,11545069885919	7,74408365865353	7,75542933249165	7,69060873663824	7,65253904903211	7,69569502245758	7,44364589239127	7,90003391984652	8,15630455324172	7,62483515858555	7,917676504619
2728189	PAICS	10606	-0,170759674744181	7,92928020333816	-1,38590891360771	0,178465807096348	0,999912091014564	-4,477094835238	7,98282214855709	7,68437099035756	7,74698146192083	7,89678678707505	8,25931532490614	8,67097515056488	8,17305756575908	7,81379891841575	8,04401526782064	7,88575074724237	7,67500570270292	7,93331209116607	8,00817776034862	7,68553712294967	7,77101124242045	7,6345110502389	7,67932805766065	7,88806185010245	8,4529135307288	7,6998712958253
3151607	FBXO32	114907	-0,211217234285406	7,6232015857585	-1,38586813643164	0,178478107432913	0,999912091014564	-4,47711456881103	7,39918323833949	7,52822034564341	7,42663631629814	7,71668071591383	7,246554178603	8,74799711299469	7,69495599693153	7,61791118201828	7,25884784874313	7,51736105884824	7,44650118750915	7,41599579517876	7,55377032672288	7,89424430443378	8,04659641721083	7,54049212996345	7,41339481395847	7,32976187347152	8,22403570830792	7,44489116407948
3771675	ST6GALNAC2	10610	-0,236502798433381	7,22560560977901	-1,38462401326438	0,17885371659547	0,999912091014564	-4,47771643403483	6,69849833946356	6,91946605689108	7,438525431582	7,24760077528172	6,31178388980463	7,46842836875894	7,18443734895544	6,87277613746218	6,81334753107795	6,84484113535503	7,67919014935185	8,00834777471519	7,17375573009189	7,37602709209615	7,85561109354705	7,0015509250397	7,15922503358464	7,3658708381205	7,43661204217964	7,65621650222116
2845351	PP7080	25845	-0,171878644751748	7,74998040611842	-1,38384940459759	0,179087891713575	0,999912091014564	-4,47809095669023	7,6417452800024	7,43280164601697	7,52289509863197	7,63130086882168	8,15800255124576	8,56606833418708	7,9429595125885	7,8577728410154	7,46399737623113	7,64574963622978	7,49327684457983	7,58910524573994	7,57832394495566	7,82519833373162	7,85296734718769	7,89911632286516	7,5590284272224	7,71324433757206	8,0880290326176	7,53802514092571
3854454	BST2	684	-0,256965676323997	8,5480037612637	-1,38379522144235	0,179104281111335	0,999912091014564	-4,47811714825035	8,32472941668132	8,04721925208334	9,88873557354146	8,24699019641173	8,05141596131218	8,15230945371503	8,75835077451834	9,30165313878028	8,44428641810374	8,43415787168264	8,60526410502581	8,6710998056754	8,663522143473	8,07871549238336	8,22178924421937	8,98236647527326	8,28855962177463	8,48377656433883	8,89953333704532	8,41560037923497
3179359	CENPP	401541	0,213741849281342	7,27813137751705	1,38306373846056	0,179325657193023	0,999912091014564	-4,47847066314887	7,72271827046144	7,50607225979273	7,19540200274286	7,13493563676384	6,41830207741396	7,0591687734008	7,1318585623964	6,8212626199344	7,37882371276021	7,65055445646013	7,48140081915163	7,03216197884333	7,69734770613517	7,33499384318726	7,20994590638073	6,76718517031604	7,51480440392644	7,56967536505641	7,01760789676577	7,91840608845145
2773972	CXCL11	6373	-0,818278090636996	9,01573478657889	-1,38238852917939	0,179530194493441	0,999912091014564	-4,47879685585488	11,358929585264	7,21719485401881	11,9405588131337	9,02539914244916	8,48365395062378	8,13351118987186	8,95737303596679	11,5020969210852	9,21600130249897	6,52227069197266	9,66373137398112	9,49082090907606	9,9679232370488	7,51497763834535	7,53015954383944	7,83501460936985	8,19808486273649	8,4224296312624	11,2504382688627	8,08412617017076
3791935	SERPINB2	5055	0,34043893321129	11,1949768355564	1,3808484715253	0,179997405146549	0,999912091014564	-4,47954040300518	11,429144269641	11,2407602395782	10,8581501891253	10,717568398611	11,1818332809233	11,3005878565872	11,2769778155288	10,7248515759372	10,6939193778303	11,4230513709701	11,2467407274274	9,54237569414926	10,6171382172216	12,2148239989558	12,0712817570728	11,9418746102719	11,9329423609034	11,3372422325064	11,5422165612669	10,6060561766203
2404209	SDC3	9672	-0,243301333438268	8,82414601276202	-1,38028395860121	0,180168903024848	0,999912091014564	-4,47981279480715	8,97424814544327	8,47007748543366	9,12807165861548	8,65867407048746	9,16298345520911	8,75426618640879	9,34605859041153	9,20908005401402	9,26249174934779	8,06882604506791	9,13773610254629	9,3837640658329	8,77898235294647	8,24808215561853	7,98057239340102	8,40190360439532	8,52325100677278	8,68160456464718	9,10589720312155	9,20634936551926
3316234	LOC171391	171391	0,13712277158559	7,60813364341308	1,3802026438948	0,180193616897367	0,999912091014564	-4,47985202424047	7,56533165551865	7,7905523799286	7,8960842448257	7,59533001684835	7,94722549313027	7,76214280675872	7,55502734138521	7,47148289639524	7,81268522032364	7,435950385488	7,7749173168063	7,55068054196217	7,1967908311124	7,7681219535112	7,66709613781386	7,65975927718067	7,55139771041955	7,25728594991187	7,57230559784193	7,33250511109927
3813604	ZADH2	284273	-0,16210865349343	9,18101731807027	-1,37931039765043	0,180464972029837	0,999912091014564	-4,48028236374583	9,2802901904739	8,85548606458665	9,14297633284447	9,3617151758544	8,74662689472999	9,53990999710794	8,86839635128327	9,39526275578522	8,62226471686762	9,45355036511806	9,36653752061532	8,96050075998678	9,3068084403304	9,2368411940705	9,3171658616167	8,96655920310243	9,09437333092183	9,4191116621086	9,43591458199552	9,25005496200584
2400059	PLA2G2D	26279	0,146415662820822	5,96051479112034	1,37920753111698	0,180496277133277	0,999912091014564	-4,48033196372656	6,10953149690629	5,96662961175183	6,14304465388311	5,53358193767939	6,51261345938807	5,89956805853492	5,67001624230416	6,10012629285399	6,31359088403221	5,89413222361204	5,97493061004836	5,96837418637498	5,70891165309929	5,8386113947558	5,76702065213398	6,02680491494716	5,92675506710009	6,16134910643018	5,82940659482684	5,86529678174407
3840372	ZNF701	55762	-0,147608563935583	7,05448178722099	-1,37854415349239	0,180698264108963	0,999912091014564	-4,48065176226409	6,82276159862543	6,92331636908016	7,1045038271825	7,25779636360121	6,95788947288596	7,43438638333282	7,21620043495099	6,86036958372554	6,45523242564823	7,2195555528601	7,067068109503	6,92612495975329	7,04819870757385	6,98904471138629	7,37410918772381	7,05566179740523	7,01732152168569	6,99680259134065	7,42025176070128	6,94304038545386
2379132	ATF3	467	-0,264559293109329	7,96047539978707	-1,37834231907732	0,180759754578462	0,999912091014564	-4,48074903860641	7,5479222166191	7,47420256645	8,18816389140543	7,53875618361223	8,60314765462585	7,3094413497196	8,51739568918196	8,05953778156387	7,62835916155132	7,48347316042333	7,96711359348879	8,4742213013665	7,84325544119665	7,33215663139197	7,24527799020241	8,43139159397418	8,31876140516346	8,36336369705082	8,42307383226277	8,46049285449116
3982103	UPRT	139596	-0,174566229352244	7,75358185810498	-1,37736277796455	0,181058414250882	0,999912091014564	-4,48122098543624	7,42167978951899	7,37043617162092	7,8740016962109	7,88953607474919	7,40359562163291	7,96116957406235	7,74491094986683	8,21209718546205	7,29634171345264	8,07137104140758	7,65402156348993	7,78867540783294	7,72043244720273	7,75742398179395	8,11114803299968	7,36816610233272	7,799438994107	7,78302790128003	8,28661252153229	7,55755039154404
3617830	ZNF770	54989	-0,192279561598042	7,99743086431498	-1,37519670827676	0,181720226183989	0,999912091014564	-4,48226369965796	7,8883825212666	7,70248018188951	8,12372775303763	7,90684934677197	7,91761766955145	8,80604960287483	8,011761074937	8,12639650798531	7,52471896669539	8,29071110488387	7,7647425802481	7,90243682830353	8,03236176991532	7,85983226880669	8,13761745940288	7,75398318244789	7,97693060104833	7,8667965295501	8,76432902810594	7,59089230857721
2324084	CDA	978	0,256145560121846	8,70059776279765	1,37479838582731	0,181842135417872	0,999912091014564	-4,48245531020872	8,5794778454968	9,01377989969232	8,47112574667921	8,70372712703777	8,85816100945904	8,55458785510749	8,8647979667853	7,50649489872807	8,78133799557036	8,87283697886283	8,64538660588494	8,75313814857883	8,30721944045816	8,98465086315441	7,99427543189702	8,29752407407864	9,57608227976304	9,36099205215737	8,73138165855067	9,15497737801066
2438344	GPATCH4	54865	0,181801947432691	7,00894906279144	1,37357306723179	0,182217556724939	0,999912091014564	-4,48304447697169	7,1802391762475	6,76426964844652	7,01173770481395	7,20849646898142	6,89726357089069	6,25139580638388	6,8285426587876	7,24445081771785	7,54912677653169	7,40414698323619	6,857879463927	6,71759232479773	7,38760363067402	6,99137859712671	7,08236444785069	6,96979942144482	7,09775698694272	7,18499209962373	6,52972819841287	7,02021647299115
3962560	ATP5MGL	267020	-0,14660062692431	6,68903726686235	-1,37242356985671	0,182570302681195	0,999912091014564	-4,48359682276281	6,20528093507248	6,4438954378981	7,04079382756893	6,53579996494468	6,6210244999823	7,02358541755948	6,74566076895376	6,76646703884667	6,55572044655573	6,76246460861832	6,83595355031597	6,78673332365219	6,66869437404431	6,68519752711905	6,88416561807012	6,69258933788887	6,77034603580964	6,62673080492493	6,94116122211416	6,18848059730723
3333603	TTC9C	283237	-0,170416320565186	8,50396045820197	-1,37148945021633	0,182857351931448	0,999912091014564	-4,48404541751168	8,43087972773217	8,32003664164417	8,69297534361561	8,61800198508697	7,88559402265734	8,90332010201935	8,77046514919769	8,37726202523505	8,05371833209318	8,50082741340417	8,17780834106494	8,39498286959565	8,5481536926883	8,67660845603216	8,80856644413629	8,44343664547177	8,45620345016738	8,59684286051186	9,06141251397406	8,36211314771132
3154317	NDRG1	10397	-0,361458376137961	10,7907658629864	-1,37118774621295	0,182950139666898	0,999912091014564	-4,48419025584422	10,180941539964	10,1807458038003	10,7697295296057	9,93758592715097	11,7752326272618	12,0834237405223	11,3094046839008	10,5940273283668	10,5055312193605	9,6979804224834	11,29780436864	11,6725425973591	10,3131441524069	10,7578053529209	11,026091387496	10,2061036075945	10,8693499038626	10,558221109795	11,7426929948173	10,3369589624188
2328273	SERINC2	347735	0,249050403488823	9,09104791062001	1,37079712145379	0,183070329691762	0,999912091014564	-4,48437774603663	9,14536916567388	9,5107689701963	9,3804125298215	8,52865050939667	9,00592592665088	8,53626667585643	9,35690569009145	8,12560494728936	9,4441938521015	8,49265511992195	9,50033359749966	9,561019447028	8,74056428996723	8,89156497769453	9,38076327101643	9,33785426187218	9,0607735502914	9,24066341243634	8,73736425731868	9,84330376027582
3085990	BLK	640	0,160420679923809	7,76404699227627	1,37056796153692	0,183140868084935	0,999912091014564	-4,48448771813872	8,29544948654356	7,58888817195612	8,09484449081327	8,00136394004365	7,92734286599113	7,81931438388595	7,4374510209658	7,47552701106497	7,88587634779363	7,88996667055645	7,66531438939285	7,48669642180601	7,8687365737603	7,91179160331793	7,52069893024121	8,04711588558915	7,93461208231648	7,57471314577893	7,46213375085606	7,39310267285197
2682436	RYBP	23429	-0,158511272467301	8,98324309407706	-1,37005408883063	0,183299122600899	0,999912091014564	-4,48473427072892	8,84091607463804	8,8006241583669	8,54618951420139	8,6529352962108	9,1924201716798	9,57141828182698	9,3417663925433	8,79565067677522	8,84285107414652	8,83892600443841	9,00462992632156	9,3908953157009	8,86411745393201	8,98183799646697	8,95157784291147	8,9330294015767	9,07678976359984	8,81815445032031	9,25239010789928	8,9677419779847
2405312	RNF19B	127544	-0,190615737039714	9,5437674181736	-1,3694538654171	0,183484106422615	0,999912091014564	-4,48502216442531	9,15350787107975	9,26560097257943	9,31967819667584	9,2011510766076	9,78828219035006	9,20148854403194	9,61253648794604	10,1509213945277	9,48622491430326	9,34940740110466	9,6708148350742	10,4842966123218	9,52290390513146	9,3844736878079	9,48658739387177	9,67571452682978	9,68998846910682	9,29878104242001	9,57214444204404	9,56084439965795
2409104	SLC2A1	6513	-0,327463199154122	10,2540493431148	-1,36902793582925	0,183615463506011	0,999912091014564	-4,48522640066412	10,0711296001765	9,52096395320723	10,0545914427286	9,89012200920312	11,3221398555179	11,3223867338038	10,8453211134579	9,96433393287828	10,3509072715305	9,59683732813199	10,4922036252052	10,6166482262326	9,75785242420187	10,4404030116124	10,3475123179956	10,0683725565872	10,006459003053	9,87622823126577	11,3443405740833	9,19223365142408
3554360	ADSSL1	122622	-0,23202323771908	7,56460776635416	-1,36801077414293	0,183929456689575	0,999912091014564	-4,48571394054883	7,26426945235036	7,36958449041017	7,47354855165638	7,15429551497141	8,39397249413301	7,80903991147314	8,1823814289971	7,54799546110715	7,66691087839165	7,0216948813413	8,05760571721466	8,09825116301816	7,06789463547824	7,3432274760579	7,18490006527378	7,44601033308288	7,28025832155903	7,28527477461453	8,15744491217978	7,48759486377267
2750594	MSMO1	6307	-0,210292502832502	8,698076907978	-1,36800547553853	0,183931093450666	0,999912091014564	-4,48571647951959	8,95116427379192	8,41562484147878	8,88033736095808	8,82067306436833	7,77865078249688	9,21538063857741	8,784979393327	8,87243996654392	8,3535286958164	9,20521081534212	8,11162131115881	8,96551780411293	8,8927074360346	8,49936219409405	8,63317061398767	8,42063546841975	8,7379948791791	8,7821217499004	9,16615476149939	8,47426210847254
3105749	ATP6V0D2	245972	0,46354842242383	7,83868754989197	1,36709442433815	0,184212691494904	0,999912091014564	-4,48615292281406	7,29575881468837	8,69499091194098	7,73274912706224	8,18572323503879	6,88938296398084	6,51536932706161	7,4092471062649	6,05083043306059	8,31859983335151	9,36422687682018	7,90402470268191	6,6296600159208	8,65428545650525	7,13232172833981	8,17788354088878	8,48772291610632	8,31176726307411	8,4604829107693	7,77178728339105	8,78693655089197
3375091	SLC15A3	51296	0,202372408851438	9,73967963395697	1,3670776742627	0,18421787197313	0,999912091014564	-4,48616094493503	9,83972685499676	10,1537629124918	10,1614823501042	9,59070903353745	9,4081447775586	8,84715816757284	9,53627569965987	9,80604313156299	9,82533049047473	9,9749704830716	10,0231937833055	9,9706184361087	9,84467174626005	9,56270392708906	9,71294443761017	9,36503379551019	9,67789845379114	10,202134235067	9,19909626672789	10,0916936966388
3321150	ARNTL	406	-0,170968078487368	9,14471141314123	-1,36674527484782	0,184320700475849	0,999912091014564	-4,48632012559361	9,05399931309519	9,18338028312599	9,0928433766227	9,31932843599243	8,88418449111426	9,64943135667564	9,41013013780004	9,28011494931666	8,65978977962747	9,10413163277079	8,7066938976599	9,08789823114065	9,24137234977507	9,32145947247034	9,52205848582775	9,10060608211931	9,19403258868931	9,01466630525069	9,49171277811868	8,57639431563164
3512948	RUBCNL	80183	0,325923906705699	7,89750228360786	1,36627645210698	0,184465808614249	0,999912091014564	-4,48654458685718	9,21333537345908	7,72687958950958	8,83189496436509	7,88364110744524	7,31959544361943	8,00973289065425	7,75131482772306	7,39965923016341	7,32610904004447	8,0897108301358	7,34101758486189	7,16246614518048	8,1188042736622	8,86016398900548	7,93803411689547	8,10846061708534	8,43469650506776	7,67511217889001	7,89519444688426	6,86422251750495
3403841	RIMKLB	57494	-0,145874990484727	6,94345467986984	-1,36578466138825	0,184618122295336	0,999912091014564	-4,48677998136828	6,78042339557631	6,56917747781566	6,95860659187281	7,03366086951579	6,6711870606438	7,04438136365017	7,12246402987713	6,74466376282245	6,4142823919328	6,98048967200734	7,03466558377642	7,11135793760243	7,02352696330338	7,12747112237324	7,38591673663326	6,91782827427541	7,01107824005375	6,91666016026833	7,21471280603056	6,80653915736581
3529609	PSME1	5720	-0,15920897814541	10,9056672900538	-1,36535093865154	0,184752533698403	0,999912091014564	-4,4869875279892	11,0029475186701	10,5619464313322	11,3720763519018	10,8810024408399	10,7021118489262	11,0034326703828	11,107815089502	11,4898306308115	10,6726610876322	10,7461052560021	10,637724242581	11,1035263760625	10,9092524132048	10,8968355186768	10,6666954580256	10,7153103045236	10,6797408590849	10,7458352921901	11,2589883311672	10,9595076795594
2340529	PDE4B	5142	-0,201559708141909	8,26738186119562	-1,36514813447221	0,184815409461313	0,999912091014564	-4,48708455730155	8,44644402986676	7,82753769347535	8,05787663984696	8,3160544954225	8,4350830669341	8,47836784226289	8,24768668236082	8,92900234366286	7,98845270986484	8,06799125861895	7,76326533677396	8,92712200782123	8,41449083181809	8,5552087204642	8,44516476971332	8,22229477080516	8,26977395871233	7,95698746713134	8,42634537460689	7,57248722374984
3469180	SLC41A2	84102	-0,347949485839633	7,84545905268082	-1,3639753548372	0,185179338706872	0,999912091014564	-4,48764544387152	7,18384125078105	6,4824138611032	8,05814838944627	7,28101852978349	8,25335098161089	8,00800679513889	7,18666585944568	8,45215093396795	7,70683220485535	7,49442094572225	8,08463887829042	9,2385481764704	8,56648538826252	8,5322885886126	8,2727803536897	8,30203578336566	7,59988588775784	7,46265810795693	7,61212950332446	7,1308806340309
2562932	CD8A	925	-0,315701816764427	10,1211788060575	-1,36381715770922	0,18522847250332	0,999912091014564	-4,4877210740475	10,2509060449328	9,6122247274242	9,46688936340572	10,9167440067306	9,82398209002928	10,2354823833573	9,75691678751648	10,4697044607426	10,6110850229744	9,62818701538634	9,86856068702916	9,36066170959576	10,6999182756551	10,5553931099386	11,0244555573519	10,2580311135783	9,73709340789364	10,2829851102469	10,941292609945	8,92306263741603
3887210	MMP9	4318	0,299506486407035	11,6601282725159	1,36274525931755	0,185561659112444	0,999912091014564	-4,48823334553981	11,3703413032752	11,8565654080076	12,1673345094122	11,7507748154612	12,2830721322948	11,6801635334986	10,915971544611	11,8746722386879	11,7579630326297	11,6090301585451	11,2598493361726	11,8604255980695	12,1374660421174	12,5474741845151	12,5642973392813	10,9529574624223	10,4620252079856	11,6286711768431	11,0427985452403	11,4807118812477
2611056	PPARG	5468	0,363222224562691	7,66917687218718	1,36097338577296	0,186113457363461	0,999912091014564	-4,48907946607577	7,32688250154295	7,75624320468743	7,84182466010225	8,00004155961856	7,7216283404177	6,46813528917501	6,97344373095129	6,36882311389823	8,62099592116742	8,10042116574594	7,4177178815474	8,82548139132691	8,54270811384919	7,41769246593153	7,60353623237949	7,5471064243895	7,5636912041974	7,887365602733	6,8448344915693	8,55496414851318
3917204	MAP3K7CL	56911	-0,162563793514658	7,41306230433254	-1,36094813176118	0,186121331296762	0,999912091014564	-4,48909151949605	6,98975916106904	7,41427166648237	7,0154929508842	7,33557492771258	7,5397340282764	7,1897951139183	7,61032322321114	7,21975812603142	7,33310845161755	7,66412010932601	7,6847323171439	7,52108288932664	7,43165753358749	6,98165013923653	7,69688676239983	7,51430622689367	7,03444833284707	7,55816413450202	7,87804751857152	7,6483324736131
3332886	TMEM138	51524	0,268325751835185	11,1964754611369	1,3589780481432	0,186736389497328	0,999912091014564	-4,49003128707581	11,2779706771655	11,3750102956334	11,3045479628329	11,4754497060435	10,3312377503303	9,95173936621438	10,6342852932673	11,6081697987387	11,18953825305	11,6743663994986	11,0552149568697	11,2388210884981	11,5124487509196	11,422656091538	11,6372179583718	10,9767843200741	11,2623885331818	11,6200411678254	10,5501714037426	11,8314494489429
3929821	CRYZL1	9946	-0,163017688974556	8,06615093727845	-1,35687844389371	0,187393639724479	0,999912091014564	-4,49103168896296	8,01185984167046	7,78008989190625	8,05790683190632	8,12555195628301	7,72166962205519	8,43767328882884	8,3207589743776	7,9779646254369	7,30567462287262	8,27273935802205	7,92653699414456	7,96971055751944	8,2148513898756	8,29407082552846	8,30909402018541	8,0624718798498	8,08635640546421	7,9734055208314	8,4676726305101	8,00695950830068
2446240	TOR1AIP2	163590	-0,179118929615321	8,11858269026925	-1,35677804854389	0,187425112440421	0,999912091014564	-4,49107949476254	7,97857912361251	8,10951814019474	7,85794539516683	8,08420903480459	7,40874862085288	7,81210285230594	8,14582031508156	8,44719393309214	7,70230474476827	8,62568726981407	7,93213092352851	8,40936856146215	8,61180480976613	8,09682368441542	8,21733573196896	8,00225885854389	8,32964070461716	8,28429647731125	8,35223578487296	7,96364883920506
2982076	TAGAP	117289	-0,172909760199538	9,27831419717822	-1,35615742289138	0,187619763099466	0,999912091014564	-4,49137496117143	9,58855580076804	9,17874602830858	9,70501586211336	9,22086465986325	9,22802985881115	9,43417702700019	9,79566499697121	9,63195701266964	9,22088660462767	8,988561938515	8,84069352030239	9,56135947436982	9,1350630361579	8,87288472028765	8,77856015071116	9,16665035693245	9,2857100359022	9,38454757710136	9,47671311141169	9,07164217073971
2871617	TRIM36	55521	-0,205503227584439	6,1424693623223	-1,35519587099973	0,187921653791478	0,999912091014564	-4,49183253015202	6,04237592487998	5,84974299762741	5,99440609729802	5,73216668377663	6,58787520782025	5,94417744035526	6,71037525271278	6,08896552465046	6,0261885361635	6,0687452304406	6,25505145677701	7,23436871837384	6,09526740438474	5,65945313835717	5,95357620699326	5,87942669270196	6,21814777746832	6,16132509522531	6,35108549218725	5,9966663682523
2435745	LCE3A	353142	0,167042239162008	7,74906398113803	1,35499512375786	0,187984728843188	0,999912091014564	-4,49192802730296	7,75790864325044	7,78910342254022	7,49537477241541	7,74905962878465	8,39586475229224	7,78345138554388	7,53127112046279	8,1776769761301	8,18982362368306	7,80521884894009	7,66160692854636	7,13284793784496	7,59156194074065	7,70612292734809	7,4416545976043	7,6303283098178	7,89151753619488	7,69836067054171	7,6992637171574	7,85326188292163
3985260	GPRASP1	9737	-0,155420183911142	7,24836886074072	-1,35493881773867	0,188002423251675	0,999912091014564	-4,49195481059813	7,27967320985701	6,92528811978388	7,2779495566972	7,68524554860405	7,00825068417271	7,35662538170105	7,44639144440276	7,47003371646966	6,59868055941929	7,52427886435459	7,3034895991332	7,02323240956844	7,28538928609353	7,51883336137603	7,35177986928815	7,21482053483182	7,05950912954692	7,0480705188008	7,42749108735758	7,16234433335568
2688882	NEPRO	25871	-0,145269103290472	9,14814751782212	-1,35382281430884	0,18835340175759	0,999912091014564	-4,49248548767575	9,19108265058591	8,87152278973355	8,86983410062264	9,20416533675743	8,66208516257286	9,55075451698093	9,30911212213426	9,45922830507563	9,18212486496166	9,46443496660661	8,89133130500927	9,1945327753834	9,24689380696787	9,09882297336264	9,16550532317497	9,00110857317726	9,19736968402104	8,9533350690433	9,39735888414427	9,052347146127
2998333	YAE1	57002	-0,124443505943898	8,69051970257322	-1,35377482803162	0,188368504759787	0,999912091014564	-4,49250829836545	8,90283174686485	8,56956876044484	8,53650346750786	8,87706102876132	8,51524737490593	8,93905239325653	8,71273768814019	8,66970068413088	8,72715460568816	8,76936531351461	8,39266191633623	8,5678039231058	8,921619348292	8,55940502496887	8,6594815305193	8,67783599729071	8,3582467349628	8,79125842152962	8,9776831546084	8,68517493663546
2361342	SEMA4A	64218	0,214787259806508	9,86109913950509	1,3518148323922	0,188986197575239	0,999912091014564	-4,49343946788476	9,8319055950018	10,183567827382	10,2214656383701	10,0794419430599	9,64819226991784	8,69158463714453	9,52599794270731	10,3919720205357	10,1572728000974	9,86208731735814	9,7996022703686	9,95110156718376	9,87003191865195	9,68526702983315	9,91917277524572	9,57750861986924	10,006505609641	10,2444606377787	9,40535353871875	10,1694908312363
3992408	FHL1	2273	-0,157026690406211	7,21491684929984	-1,34875519730821	0,189953613809349	0,999912091014564	-4,4948909871478	7,05433872442376	6,9930202821411	7,08538832118291	7,03133859543315	7,14423311961323	7,78108118763738	7,37059949687131	7,20766274391786	6,99869043850592	6,9607092245522	7,6404819159303	6,83179682920123	7,25258613837743	7,52596586783845	7,02567559470197	6,95407002683938	7,28539166573804	7,29660184808223	7,5680831627392	7,29062180226974
2855285	SELENOP	6414	0,727086720171122	6,92142988249777	1,34771225411256	0,190284263575915	0,999912091014564	-4,49538519022587	7,13602834810976	9,15235245327694	6,66852970966527	7,04485381336173	5,21269140932164	4,68540786252737	6,14217162975232	6,58098325757211	7,92767589267872	9,5848459582792	8,41009697061766	5,09378519538243	6,62899998532582	5,96889350792086	6,69949195473367	6,41568351391907	7,3728528232338	9,2881890443264	5,2886939513372	7,12637036861345
2641901	TRH	7200	0,135904694424518	6,47592251510374	1,34764624439869	0,190305206135637	0,999912091014564	-4,49541645929902	6,5684445949007	6,60584309651451	6,3920022045174	6,36632334615434	6,82537501450958	6,34315207569762	6,47401014842539	6,5090808116419	7,01960700154735	6,51623974223871	6,62863874278575	6,192194425336	6,13851521031962	6,29080458204849	6,28226906291828	6,65450182395482	6,46989040118747	6,3849802328271	6,38830486177226	6,46827292277749
2992863	MALSU1	115416	-0,154211056119129	9,82912191046444	-1,34755862465147	0,190333007585818	0,999912091014564	-4,49545796331095	9,58515864747918	9,3771988440346	9,57293614042585	9,88147841184553	9,45668354782196	9,81169249749162	9,78532061125568	10,326858884282	10,1812833329539	10,1338447281104	9,71745061043112	10,0397058010104	10,0775437460254	9,87149214537524	9,929500130765	9,68763551977707	9,83002659765694	9,71395975111812	10,0206285520031	9,58203970942565
3095223	IDO1	3620	-0,591706944454707	8,99232038854001	-1,34750851639834	0,190348908194515	0,999912091014564	-4,49548169781951	9,73157689692228	8,0055414965076	8,93063819908778	8,45376530553214	8,92054955768533	8,34744406634202	9,39948647944187	12,2196207265715	8,94585186362017	7,99931003959915	8,65649713590616	11,1531330231015	9,11456206476494	9,00817513249794	8,68254975674672	7,35533393364639	8,09823316380648	8,049478622663	10,1324172497041	8,6422430566531
3173880	TJP2	9414	-0,211657859866889	7,36550403562464	-1,34531129476512	0,191047164873435	0,999912091014564	-4,49652177500386	7,04815639290662	7,0976502976456	7,39031746270594	7,20026497725949	7,23811433091556	7,15090772738291	7,62719779933347	8,56485472573785	7,37944911770744	7,41646962201948	7,33536821825134	7,9163440367603	7,2854129343273	7,20248270470368	7,2817503861058	6,74175787449951	7,305953119123	7,15402613560316	7,73719522642556	7,23640762307888
3845647	MKNK2	2872	-0,245814969727876	9,35577644810025	-1,34391384687695	0,191492302421552	0,999912091014564	-4,4971825900456	9,25421838132295	9,05469753562811	9,46772829164063	8,94287555875707	9,69631255119415	10,9189897007577	9,46603754040654	9,080320276317	8,97587579816906	8,91237045931221	9,44928236237307	9,5094425320269	9,13008876865835	9,49981350361302	9,38331891992262	9,2660756030127	9,08030757054851	9,19402374342794	9,8297032439046	9,00404662101184
3527722	RNASE2	6036	0,386619578031933	8,76899939387021	1,34376681223017	0,191539185383872	0,999912091014564	-4,49725208791128	7,88090024352249	9,59461265946283	8,61734860474664	7,61399084196217	8,38386715137672	7,09121385185788	9,24615228669366	7,93997434145677	8,3059362780533	9,39663609310925	9,36288075107626	8,85029730448053	8,9250618251668	9,3961544113138	8,52933155545694	8,97155228513354	9,6046168814899	8,84003712429054	8,91573543642427	9,91368795032988
3444958	DUSP16	80824	-0,155368154490217	8,79597720709141	-1,34364586531767	0,191577756829188	0,999912091014564	-4,49730925066589	8,78417139458692	8,63341344431357	8,75031298332806	8,7502282780362	8,64626986755431	9,16043960253993	8,90928059175835	8,91474624259298	8,5337367138059	8,66316843960305	8,62517097257483	8,61490404858906	8,87670031211937	9,39373730059902	8,87226444373396	9,0152760154149	8,68693143079133	8,74593827429668	9,12392850544287	8,21892528014686
3851072	ACP5	54	0,283661960578117	10,6557818929857	1,34325122622648	0,191703654292539	0,999912091014564	-4,49749574006344	10,5078162249093	11,108325582978	10,8609801448475	10,9328359567857	10,2170245016246	9,34086675141432	10,12249749729	10,0150145061721	10,7651798671437	11,1226281306674	11,3077103720843	11,0217123035629	11,1013726315485	10,8106662979108	10,812634736648	10,230134100688	10,523614670849	11,1261136685027	9,94125133891807	11,2472585751694
3864808	ZNF235	9310	-0,158098144838496	6,81155412763381	-1,34319402203004	0,191721908898987	0,999912091014564	-4,49752276878796	6,74127528851985	6,63247711804037	6,8422035921235	6,94650030085602	6,64286397932743	7,17163032595803	7,00478578658332	7,18641768224567	6,11403233877045	6,91121962969627	6,70703398564167	6,63354550964479	6,71777697261513	6,82480186001049	6,9186576249327	6,57734679250538	7,10147661607445	6,7542051076397	7,20678953684084	6,59604250465007
3032017	NUB1	51667	-0,165932291454267	10,0187086459571	-1,34202601750041	0,192094931662983	0,999912091014564	-4,49807445130701	10,1938015159396	9,919734349863	10,1962374532684	10,0673367180305	9,57094625963473	10,1068856078139	10,1103793982938	10,7471836856352	9,8725064142108	9,9684714599952	9,59279107159863	10,2294261234151	10,1165226517428	10,0700920333083	10,0301307778628	9,96004858299615	9,72329575749191	9,67998536217485	10,4061887151413	9,8122089807248
2887128	UBTD2	92181	-0,132554924311041	7,66687890534768	-1,34119488151131	0,192360714837304	0,999912091014564	-4,49846679527197	7,34980465951199	7,2727339016297	7,58184979199848	7,79036947756018	7,95336571213772	7,67751409838901	7,63121033069258	7,76724042100744	7,5557600149438	7,59120759850176	7,62278059647064	7,89448426282578	7,86297662644045	7,7789673627718	7,5704322088451	7,44607192073165	7,88564371862311	7,62003151394978	8,0188844269645	7,46624946295814
3558359	GZMH	2999	-0,426950192862448	8,19907579516914	-1,34066396803972	0,192530642309826	0,999912091014564	-4,49871731865621	8,40474200608269	7,86526249500323	7,61445497528677	8,39184075962659	7,30837057006335	9,40199124744188	7,61080894174463	8,6214380194501	8,70266079800652	7,09182094076464	7,88138649969239	8,18685067370047	8,16806454686369	9,13833901302793	9,39522780827482	8,96153589482536	7,11861195339655	7,31024787565144	9,59134445700712	7,21651642747267
3430129	POLR3B	55703	0,137883410908647	6,82672991119415	1,34061340379114	0,192546832333621	0,999912091014564	-4,49874117452904	6,91006034314622	6,92713916170049	6,93833502257917	6,99600775963063	6,53369688596374	6,43309879171575	6,5705575082744	6,93816730061887	6,74070120953751	7,15277755729799	6,77760648318342	6,55095802342424	7,10568907851121	6,86812645563676	7,1402994376734	6,62322467678447	6,8703951374142	6,98705677963426	6,59551565562106	6,87518495553528
3457752	STAT2	6773	-0,247201520643232	10,0569519188077	-1,34016741731439	0,192689677554515	0,999912091014564	-4,49895155783671	10,0324615554355	9,80733036135847	11,2288959429189	9,79058428393243	9,42458434605038	9,59537498239279	10,3715152870999	11,0164385333826	9,67641940743188	9,80601006500548	10,0718711799289	10,2938291079648	10,1478141748043	9,75558734291058	9,72590925383935	10,2768730395899	9,89324204116238	9,79945296370694	10,4417732384905	9,98307126874784
2423907	F3	2152	-0,22264990358099	6,5979890988545	-1,34016364618528	0,192690885764148	0,999912091014564	-4,49895333654476	6,58252034779812	6,27762522917601	6,14395639444449	6,13902450853449	7,26979416929795	6,90495793663171	6,99584120604477	6,91846357077054	6,7353610412935	6,28915540956132	6,48399853081291	7,66111459696304	6,57971676314522	6,3792822190778	6,1510155835151	6,31898532849626	6,73282037170769	6,37663554143075	6,7144025236203	6,3051107047681
3456688	GPR84	53831	0,245761269094146	9,02829083514866	1,33966009767964	0,192852267839159	0,999912091014564	-4,49919080779148	8,60207300914625	8,96841649880682	9,06579061258828	8,7151989907725	9,46990147657027	7,58623421826175	8,99919950577933	9,21956469975046	8,7023663866835	9,04950624811508	9,02208468887343	9,50725351569822	9,34628035352116	9,57438420055672	9,6136461888678	9,03929363672558	9,19554724097141	8,84444551471365	8,77454688191984	9,27008283465122
3409127	ARNTL2	56938	-0,213234452905541	5,64452784206073	-1,33945482226079	0,192918086767738	0,999912091014564	-4,49928759497469	5,54887570657508	5,41741593332458	5,79487839817526	5,38298901643044	5,5568024476776	5,5864352334763	5,6342204573704	6,39295238343474	5,42026763855859	5,23302959139281	5,53306743659749	6,83214339095537	5,89861023725942	5,73870776956051	5,73855347390477	5,28380586406783	5,49114625972588	5,27379979875219	5,69342686679081	5,4394289371845
[truncated: 4,186 more rows]

## Sheet: Supplementary Table 2
Supplementary Table 2. Differentially expressed gene clusters in basal non-irradiated cultures
ID	Description	setSize	enrichmentScore	NES	pvalue	p.adjust	qvalues	rank	leading_edge	core_enrichment
[truncated: 65 more rows]

## Sheet: Supplementary Table 3
Supplementary Table 3. 8Gy-induced gene expression: late toxicity vs non-toxicity
[truncated: 5,039 more rows]

## Sheet: Supplementary Table 4
Supplementary Table 4. 8Gy-induced differentially enriched pathways
[truncated: 46 more rows]

## Sheet: Supplementary Table 5
Supplementary Table 5. Radiation response gene expression: irradiated vs non-irradiated cultures with all patients
[truncated: 5,040 more rows]

[truncated: 6 more sheets: Supplementary Table 6, Supplementary Table 7, Supplementary Table 8, Supplementary Table 9, Supplementary Table 10, Supplementary Table 11]
